# Supplementary material for: A SNP based linkage map of the turkey genome reveals multiple intrachromosomal rearrangements between the Turkey and Chicken genomes
Source: BMC Genomics. 2010 Nov 20;11:647. doi: 10.1186/1471-2164-11-647 (PMC3091770; doi:10.1186/1471-2164-11-647)
Supplement: Additional file 1 — Detail of SBE primers along with their primer sequences and gene accession numbers. This file contains PCR reverse and forward primer sequences along with the SNP specific SBE primer sequence. This file also contains gene name and their accession numbers. [file 1471-2164-11-647-S1.XLS]

## Sheet: Sheet1
Detail of SBE primers along with their primer sequences and gene accession numbers
Gene	Accestion nr	PCR primer forward	PCR primer reverse	SNP specific SBE primer	Alleles
Pit1	U62732	CACCACAGGAACACCAGGTT	CCTCTCATTCACGCCAACTT	TGGCTGCTGTGCACGGCTC	C/T
AFABP	AF432507	GTTTCCCAATTTGCTCTCCA	GCTTCCCATGCTCTTTCGT	AGTGCTCCTTGGGTGTTCCAG	T/G
GDF8	AF346599	ACAGCCTGTCCCAGCATCT	CGAGTCTCGCCAGTCTCTCC	CCTCCGTCCACATCCTCCTTG	T/C
IGF2	ti 289713937	AGCTCTTCTTCTGCCACACG	TGGCTCTGCTGGAAACCTAC	TACAGGTTCTATTGGGTCCCCAGC	A/G
GDF8	AF019625	GGGCTTTAACCTCTGACAGC	GGGAGAGCCTGAGAAGGAGT	GAGGATTTAGTATTCTGTCTCCACGT	A/G
PRKAG3	Contig 13.465	TGGTCTACATCTCCCCAAGTG	TACTACGGGCAGCGCAGAG	GCCGCGCTTCCTAAAGAAAACAGT	A/G
AFABP	AF432507	GATCCTGTGAAAGACTGCTACC	TTGCTCATCGACACAGAGAAGC	CATAGCCAGAAAAAGCAAGTAAGGAATAG	A/T
Pit1	U62732	GATGTTGTTCTGCTTTTGTATAGGG	ACCTTTGGCACACTAAGATGC	GATCTCCTTGGAAATTTTCAGCCTTTTG	T/C
