# Supplementary material for: A SNP based linkage map of the turkey genome reveals multiple intrachromosomal rearrangements between the Turkey and Chicken genomes
Source: BMC Genomics. 2010 Nov 20;11:647. doi: 10.1186/1471-2164-11-647 (PMC3091770; doi:10.1186/1471-2164-11-647)
Supplement: Additional file 2 — Linkage and physical maps (data) of turkey chromosomes along with the physical map of syntenic chicken chromosomes. The detail of turkey linkage and physical maps along with the chicken physical map. This file also contains the flanking sequences of SNPs used in the present studied with their genotyping status. [file 1471-2164-11-647-S2.XLS]

## Sheet: ChickenMap_Vs_Turkey
Turkey Genome_Build_Version	UMD 2.01	Species	Meleagris gallopavo
Chicken Genome_Build_Version	WASHUC2	Species	Gallus Gallus
SNPs Highlighted yellow are SBE SNPs
SNPs in green font color did not align to the turkey genome sequence as mentioned in table 2
SNPs in light blue font color showed contradictory allocation as described in table 2
Some db SNP Ids are missing (NA)
SNP_name	NCBI_ss./gene accession number	Set_number	Flanking_sequence	Serial_Number	Linkage_Chromosome_Num	Linkage_Map_Position (cM)	Turkey_Physical_map_Chromosome_Number	Turkey_Sequence_Start (bp)	Turkey_Sequence_End (bp)	Chicken_Phy_map_chromosome_number	Chicken_Sequence_Start (bp)	Chicken_Sequence_End (bp)	Status
MGS3A002581	ss252440864	Set1	CCACTGTTTGTCTGTCATCCCTAATTACGGCNTTTCAAAAGAAATGCTTCATAATTGCTCTTAATGGTTAAAACAAAAAATT	1	MGA1	0	MGA01	282	364	GGA01	4225939	4226114	Mapped
MGS3B001476	ss142468637	Set2	ACGGGGCGCATTTTCCCATGGCTGGGCTGCGCGCTTGGTTCCTTTACCCNGCATTTGTTTCTGTCCCGAATTACAGTAATATATACCGCAAATAAGATTT	2	MGA1	0	MGA01	4646179	4646279	GGA01	4341400	4341567	Mapped
MGS3B002374	ss142463285	Set2	TTGGCCATTTATTGTCATATATTTTTGTGCACTGAAATGAAATCTTCCANGGTTGAGTTAGCTTGATTCGAGCATATTCCACAGTTAGTCCCTGGGACAA	3	MGA1	5.4	MGA01	7109220	7109320	GGA01	8381135	8381302	Mapped
MGS3A004678	ss252440960	Set1	GTAACAGACTGAAGGATGAGAACAGATGTGCAACATAANCTTTGCCAAGAAAGGATGACAAGAATCACGAAAAGAAGAACAGGAAGCCT	4	MGA1	7.3	MGA01	12890211	12890300	GGA01	13955007	13955096	Mapped
MGS3A004329	ss252440934	Set1	GTTGCGCAAAGCCTTTGGCAACACAGAGATTCCATATTTCCTCCATGAANTTGTAGATGTAGTCAGTGTTACCAGAGAAGTTGACAAAGATGCA	5	MGA1	12.9	MGA01	16781614	16781708	GGA01	17818051	17818213	Mapped
MGS3A001071	ss252440801	Set1	ATACCTACCTCTCCTGGAGTTCTTTCATGGCTGGTGTTAAGTAGCTGGCNGTTACCAAGTTCACTTTGTTGTTGATACATTTCTTAGCAACCAAAGGATG	6	MGA1	18.3	MGA01	23359702	23359802	GGA01	24670572	24671048	Mapped
MGS3A006739	ss252441043	Set1	CATCAGCCATGTCAGCTTGAATGCTNGTACTCTATTGGCTTCTTAGAAGTTATATTGGGCCAAAGTATTTGCA	7	MGA1	20.7	MGA01	25017412	25017485	GGA01	26175854	26175928	Mapped
MGS3A005999	ss252441012	Set1	CAGACAGTGTCAAAGCAGTANGTGAAATGATACGTATGACAAATGTCAATGATA	8	MGA1	36	MGA01	34670300	34670354	GGA01	34814946	34815001	Mapped
MGS3B001925	ss142466854	Set2	AACAAGATTGACCTTAAATGTAGTGTTGTGTCTGTGAACTGGCAGCNCAGAAAACAGGGCTTAGATTCTGGGAACTAACAGGGCAAAAGTGTTCACA	9	MGA1	36	MGA01	32374052	32374149	GGA01	32741169	32741281	Mapped
MGS3B003114	ss142461699	Set2	ACTTATGAATCAGAAAGTGGAGCAGATGTGTGGACAACTCTAAGAGCACNTTTTTGACTAGCATATTGAAAATGCTTGTTGGCTTTCAGGCAAACCTGGT	10	MGA1	36	MGA01	34669827	34669927	GGA01	34814393	34814577	Mapped
MGS3A003371	ss252440894	Set1	GTCTCTCTTTGCAACCTTGAAAGATTGTAAAGATGCAGACAAAACAGATNTCCACACTTCCAGCACTGAAATCAGTGTTCACTGTACCCTCTTGC	11	MGA1	41.5	MGA01	35790137	35790232	GGA01	35934153	35934317	Mapped
MGS3B001927	ss142468622	Set2	AGGCTGTCATGGGGCTGTGGGCAGCCAGCATAAATCAGAGAACCCAAATNCAGATATCACAGGATGCAGAAATGCCTCAGGGCTGCTTTTCTGCTTCCCT	12	MGA1	41.5	MGA01	35976343	35976443	GGA01	36124760	36125002	Mapped
MGS3A004597	ss252440955	Set1	CATCTGCAGGGAGCAAGGCACAGAGGAAAATAAACAGGCAGNGTATTTGCTTATTGTCTAACAATATGGGAATTTTGGAGCCCAGGTGCTTG	13	MGA1	41.6	MGA01	37421127	37421219	GGA01	37554487	37554630	Mapped
MGS3A004325	ss252440933	Set1	CCCTCAGTACTTTGTCTGGTTTCTNTTGCTGTAGTTTGTCTTACTTTGTCTTTTGATGCTGAAGAAGTGTTTTGT	14	MGA1	53.3	MGA01	39829691	39829766	GGA01	39943676	39943883	Mapped
MGS3B001353	ss142468256	Set2	GCTTTGCACATGGTAAGCATTTAATGTATAGAAGACTTGAAAAGAAAAGNAGCATCTTGGAAGCAAAGAAAAGGCTTTGAGGTAGGAGTTAGCCAATTTG	15	MGA1	64.5	MGA01	47174484	47174584	GGA01	152732258	152732377	Mapped
MGS3B001935	ss142467939	Set2	TTACCCAGTTTTGCTGGCAGTGTCCTGCATTAATGCAGCTCTGTCCCCANCTTGGAAGAAGACATTTTTGTTTTCTTAACAAAAATATCAGGTTCTGTCT	16	MGA1	66.1	MGA01	49277623	49277723	GGA01	50323816	50324020	Mapped
MGS3B001936	ss142468273	Set2	GTCCTGATTGTACCTCACTGTATGTATATTAAAGCACCTGCAGAGACAGNGGGCAGTAGGAATTAAGCACTTTGCTTTGCTAGGTTGGGGTTTTACTTCT	17	MGA1	81.6	MGA01	48995872	48995972	GGA01	55402863	55403189	Mapped
MGS3B002729	ss142460975	Set2	TTGACATACTTGCAGTGATGGCTTTTGGAGCAGATTGACNCTGGGTAGTGTAAAAAAGAAATGAAGTTGCCAGTAGCACTTATGAGGCTT	18	MGA1	88.6	MGA01	56992034	56992124	GGA01	143029714	143030087	Mapped
MGS3A003933	ss252440915	Set1	TCCAGTGCTGGTAGCTGTTTACACAACGATGGACTNCACTCTTTAGTTTTCTCCTTCCTGAATCAGAAATATGAATTAAGAGGAAA	19	MGA1	91.3	MGA01	57163521	57163607	GGA01	58135193	58135312	Mapped
MGS3B001635	ss142465763	Set2	ATGGGGGAAAGTTAATTAAGAAAAAATAAACAAATGCAACATTTTGAAANAGAAAATTCAAGAGTCAGTGAAAC	20	MGA1	95.7	MGA01	60445499	60445573	GGA01	61283540	61283655	Mapped
MGS3B001072	ss142467494	Set2	TCTGTATGAGTAATTACTAAAGGTGAAACCCCTTTCACAAAAGTAGTGANGTAGAACCTTTCTCTCTCTTCCTCTTAAAGATGTTAGATGTCTTAACACA	21	MGA1	95.7	MGA01	59514015	59514115	GGA01	140581273	140581978	Mapped
MGS3B000190	ss142460478	Set2	TCGCTAATCTAAGATAAAATTATTTAGTGAGCATAATCTGCAAGGATGANTCCCTTTGCCAGAAACTGAGTTGGGTCGAGTCACCATCCTTCCCAGAGGT	22	MGA1	95.7	MGA01	58516254	58516354	GGA01	59443934	59444205	Mapped
MGS3A000503	ss252440739	Set1	TATGTAGTCATCTTTACCCAGAGAGACTCAGTCTAAAACACAGAAGATGNGTCTCAGGAGAATCACACAGAGCTGCTCCCCAGATTGAACAGCTCCACCA	23	MGA1	99.4	MGA01	61160193	61160293	GGA01	62005738	62005979	Mapped
MGS3A002856	ss252440874	Set1	AGCCATGGCATATTCAAACCTGACTACATTGAAATTACAGTTCAAATTTNTCCCCTTATGCAGTAAATACCTGGG	24	MGA1	103.8	MGA01	63076948	63077023	GGA01	63775290	63775481	Mapped
MGS3B001075	ss142467505	Set2	CTGCTGCACAACACATCTATCCGCAGAAGAAAGGGACAGTAGTGCTGTCNAAGAGCAAGCAATACCTCACCCAACACACCTTGCAGGCCTACTATCTT	25	MGA1	103.9	MGA01	63076551	63076649	GGA01	137218764	137219125	Mapped
MGS3B003029	ss142461543	Set2	TGCTTCCTTACGGAACTATCACTGCAGNCAACAAACTGACACCTTTAGCAGAACCCCTTCCACATAAACAATGAAAGG	26	MGA1	105.4	MGA01	65363897	65363975	GGA01	64057832	64057926	Mapped
MGS3A004018	ss252440922	Set1	CTATTAATGAGTCTCCACAGAAGTCACAACCTCAGGTTTATCAGTTAGCNTTGGTGATTTAGGCAAGCTGTATTAAGACAAGTG	27	MGA1	120.5	MGA01	68679386	68679469	GGA01	69906368	69906457	Mapped
MGS3A003282	ss252440892	Set1	GCTACTCCTCAGATAAATCTCTAGCATCCAAATGAAAGCTGAGCCAACANATCTATGATGGACTGTTGGTTAAAATGAG	28	MGA1	126.8	MGA01	69355859	69355938	GGA01	71590366	71590604	Mapped
MGS3B003176	ss142461804	Set2	GGCTTTATCTTACTTGGTTAACATGCTTACTGTTGAGAAAGATAGCGCTNGCAGCAAGGCAAGTGGTGATTGATAGAAATTCAGCTCTCTCCCTTCTGCT	29	MGA1	126.8	MGA01	69357648	69357748	GGA01	71588408	71588666	Mapped
MGS3A004434	ss252440943	Set1	CAATTCAGACTGTTTAAGCTATTCACNGCTCTGTGAGATACACCATACATAAATCTCTCATTCAGAGAGCCTGGAAC	30	MGA1	128.2	MGA01	71762826	71762903	GGA01	74183953	74184161	Mapped
MGS3A001546	ss252440839	Set1	ATCACTTATTAGCAGAGAACATCAGAGACTAATTGCAACTGCCAATTTCNCACTGCTAAGAAACACAGGTTCACAAAAGAAAAGGCTATAGTCACAGCCT	31	MGA1	129.2	MGA01	84487996	84488096	GGA01	84064631	84065305	Mapped
MGS3A000445	ss252440731	Set1	TTTCATTCTGTTGTAATTAATCCACCATGGAAGGGAGAATTGCTTTAACNTCATCCTAGCTTTAATTCTTTCTTTGAGTGCCTTCTTCATCACATACATC	32	MGA1	130.4	MGA01	86464239	86464339	GGA01	85980936	85981100	Mapped
MGS3A001904	ss252440851	Set1	GAACAGGAGGGAGACCAACTTCTTACACGGGCGGATGGTGCTAAGACACNGGGAGGCAGTTTTAAACTAAAAGAGG	33	MGA1	135.1	MGA01	8296625	8296653	GGA01	87119971	87120046	Mapped
MGS3A004515	ss252440949	Set1	GCAATGGATTAAGTATAAGAACCACAAAACAGTACAAGAAATGAATTCCNAACCACTGATAATGCCAGAAGG	34	MGA1	141.5	MGA01	90550669	90550741	GGA01	89746393	89746556	Mapped
MGS3A006910	ss252441050	Set1	AGCATCCTCCCTGTAATGCATCATGTCTTTGGTAGNATGAACTGGTGACCTCTGTTGTGTGGGT	35	MGA1	148.4	MGA01	96123021	96123085	GGA01	94867384	94867447	Mapped
MGS3A000639	ss252440749	Set1	CTACTTCTTCACTCATTTCTCCTTATCCAAAGTCCAGTGATGTCAACATNTGCACACAGTGCCTGATGTTTTTTCTGAAGGGGGAATCCTAAGGCAGAGC	36	MGA1	150.1	MGA01	96956133	96956233	GGA01	95691071	95691187	Mapped
MGS3C000003	U62732	SBE1	GATCTCCTTGGAAATTTTCAGCCTTTTG[T/C]	37	MGA1	151.4	MGA01	97486926	97486953	GGA01	96215814	96215842	Mapped
MGS3C000006	U62732	SBE2	TGGCTGCTGTGCACGGCTC[C/T]	38	MGA1	152.5	MGA01	NA	NA	GGA01	96217800	96217819	Mapped
MGS3A007043	ss252441055	Set1	GCTATTCCAGATAAGTGGATAAAGGTGAGAAAATGTGTTTTAAAAATACNTTCTGCTCTTCAGAGTGCTATGTT	39	MGA1	153.2	MGA01	100008641	100008715	GGA01	98600498	98600576	Mapped
MGS3B001387	ss142468353	Set2	ACAGATTTTGTAAGGACAACTTATTTCTAAAATGAAGACAGGTNACGCATACACTATCTGCAAATTAAATGGAAACCAAGAGCAAAATTAGAAA	40	MGA1	153.2	MGA01	97276266	97276360	GGA01	105008661	105008763	Mapped
MGS3B001956	ss142465510	Set2	TGAGGAATCTCAGTTATTCCAACACTGATGTTCACAATCCACATCTTTCNCGTTACTGTCCACATGAACAATGCAGGCAACCCTTTTTAGAGCCAGGATG	41	MGA1	163.5	MGA01	100770887	100770987	GGA01	106324144	106324316	Mapped
MGS3A002660	ss252440868	Set1	AACATAAATGCACATGCATGCAGTTGTTCTTTTACGTTTNCCTTATGTTCTGCAGAAACATTGCAGTGCCAACACCAGTGATTAAATCAC	42	MGA1	163.5	MGA01	108384609	108384697	GGA01	106323917	106324007	Mapped
MGS3A006342	ss252441027	Set1	CTGAACCCAGAATTTATCTCCACTGCCANAAAGGTGGAACCACGGAGCACATAGGGGGGAAGTCAGTGGTATG	43	MGA1	164.1	MGA01	112460211	112460284	GGA01	107880728	107880790	Mapped
MGS3A004500	ss252440947	Set1	CTCGAGTTTTCTTCCCAGTGGGCANTAGAAGCCTGTTTATATAAGCGGAGAGGGAAGCTTACTTTCCCATTACTT	44	MGA1	173.8	MGA01	110079347	110079422	GGA01	110158835	110158969	Mapped
MGS3B000652	ss142463933	Set2	CATCAGTGGGAAAATAGGTTTCCTCAGAGATGGCTTCTTCTTAAGCACANTCCAGGCTACTTTTGTCAATGCTTTTTTATTTTGATATAGATGATATCTG	45	MGA1	173.8	MGA01	110032461	110032561	GGA01	110205340	110206044	Mapped
MGS3B001172	ss142467783	Set2	GGAGGAGAACTGTTTTGTTCTTTATCTGCTGCTTCTTCATAGCTCTCTTNTAGCAAAGGAAAGAGGGGAAAAAAAGACTCAGAAGAGAAGCAAAAGGTTG	46	MGA1	173.8	MGA01	110692083	110692151	GGA01	91437331	91437529	Mapped
MGS3A004275	ss252440932	Set1	TTGAACCACAGGCTTGTCAAGTCCTCTCAAGGCCTGTAGAGACATGGNACTGCAGCTCCTTGGTCTGAGGAGTGGGTAAATAACACCAGCGGGTGCTG	47	MGA1	180.8	MGA01	114765239	114765337	GGA01	112468369	112468514	Mapped
MGS3A003776	ss252440910	Set1	TTTCACTGGAATTTACATCAGCCTGACTCTGGNCTGGCTCATTTAAACAAAGACATCAAAGAAAATGTCACTGTGTTTTCCTA	48	MGA1	183	MGA01	115787707	115787790	GGA01	113408647	113408835	Mapped
MGS3B000322	ss142462593	Set2	TGATTGAAGACTGCTTCAGGCTTCTTGCATCAGATTGTAAAGTTGCTGANAGATACAGATGCCCAACCCCTGAAATAAATCAGAGTCAGATGGGTTATTA	49	MGA1	186.3	MGA01	116723413	116723513	GGA01	114385253	114385836	Mapped
MGS3B001967	ss142465669	Set2	AAGAAGAAACAGTCATCTCTGGTGGTTATTTTGTTTTAGTTGTGGGCAANATAGACTGGTTTGTCTTGCAGTGGTACGTGCTGCAATAAGCATCACAAGT	50	MGA1	190	MGA01	120289135	120289235	GGA01	116588391	116588864	Mapped
MGS3B000557	ss142463299	Set2	CAGCACTTCATTCTGCTTCCAAGACCAGTAATGCTACAACCTGCACTGANACAAAGTGGGATGAACATGAGGATATTGCAACTTCATTGCTATCAACTCA	51	MGA1	193.1	MGA01	121541604	121541704	GGA01	117906040	117906431	Mapped
MGS3A005516	ss252440991	Set1	AGAGCGTAAAATTCCAAGCTGACTGCAAAGAATATCAATAAAGAATTGANAGTTAACTGTGAACCAGAGTCAGCAATCCATACA	52	MGA1	194.6	MGA01	121670499	121670583	GGA01	118063167	118063279	Mapped
MGS3A000579	ss252440745	Set1	GATGAAAAATATTTACCTGGTTATGGTGAATATGAAACTTTTGACTGACNAGAAATTTAAAGCATAAACTGCATTTTCTGAACAAAGGAGCAGAGAATTG	53	MGA1	195.9	MGA01	122900186	122900286	GGA01	119217861	119217980	Mapped
MGS3A007329	ss252441059	Set1	CCACCTCTGAATGACTTGAAGCAAGAGTCAATTAAAGCTNTAATTCCAAATGGACAAGTTTTTA	54	MGA1	197.9	MGA01	125576583	125576647	GGA01	121842667	121842732	Mapped
MGS3A000016	ss252440690	Set1	TTTACAATTTTATTGTATTTTTTATTCCAGTACCAGCTCTTCAGCTAAANTTTCTTATATTGCAAAAAATACAAAGTAGGGTTTGTGCTGGGGAGGACCA	55	MGA1	201.1	MGA01	127498656	127498756	GGA01	123659353	123659673	Mapped
MGS3B003270	ss142461955	Set2	TAGAGATGGCACGGAAGGGGAACTGGGNAAGCACCAATCTCTATGGGTGATAGGGGTTCAGCAATGATGTAACAGACA	56	MGA1	215.2	MGA01	134237177	134237255	GGA01	128750007	128750092	Mapped
MGS3A005799	ss252441001	Set1	GACACATGAGTTAAAACACTTTTTCTCCCTATGGGAGATAACTGGCGAGNCCTGGGTAGCAGGGGGGTACGG	57	MGA1	221.5	MGA01	NA	NA	GGA01	132678715	132678814	Mapped
MGS3A001984	ss252440852	Set1	ATCCTCAGCGCTAGCTTTAGAAAAATAACCTACAGGTGAAGCAAACNCATTGTGTACTTTCACTGTGCCTTTAATTGGATATTTTAA	58	MGA1	226.8	MGA01	139553631	139553704	GGA01	135930393	135930467	Mapped
MGS3A004504	ss252440948	Set1	ATAATGGTAGGCAAAGAGCAAAAATAAAAAAAAATAAAAGGNAATGCCTTTACTCATACAAAACCAGCACTGAATGACAGAAACTGCGATT	59	MGA1	232.6	MGA01	142767703	142767751	GGA01	139808541	139808611	Mapped
MGS3A000968	ss252440787	Set1	CTCTTTCCCAATCAAAAAGCAACAAATGTCTGCAAACTGACAACTTTCCNAAGTCCCATTATTTCCTCTCAAATGAATGAGAAGTGACACCAGATACTGC	60	MGA1	253.7	MGA08	9217640	9217740	GGA01	143591046	143591301	Mapped
MGS3B000567	ss142463331	Set2	AATAAACATTAATGGTAAATTATTATGCTGGGTAAAATCCAATAATAAANGGGTAAATCTCCCTCAGTGCTAGCCATGAGAAACAAAAACTGATGTTTAA	61	MGA1	253.7	MGA01	148996058	148996158	GGA01	147276761	147277416	Mapped
MGS3A000921	ss252440781	Set1	TAGTTTTGATAAATAACCTTTCTGTAATTTTTGAACATCAGTCTAAGACNTTAGCTAGTTGCAGTTAGGTAAATCCTGTCTCTTCCGTGATTGCTTGTTA	62	MGA1	260.8	MGA01	151635773	151635873	GGA01	150077892	150078353	Mapped
MGS3B000252	ss142462410	Set2	AGGACTGAACTGCTTTTGCAGCATGGAACAGAAATGCTAAGATTAAATANACCTACCCTCTGATATGATTCAGCAAGAGTTTATAGGATATTCAGAATTA	63	MGA1	260.9	MGA01	151635964	151636064	GGA01	150077893	150078376	Mapped
MGS3B001609	ss142465676	Set2	GTCTCACCAGGTAGACCTATACCAACCTTGGGGAATCAACTGACTTCATNGTGTTTTGCTACCGAAGTTTTGAACATTTCTACAATATGCTGCAGTGCCA	64	MGA1	263.3	MGA01	158670993	158671093	GGA01	43918114	43918293	Mapped
MGS3B002607	ss142460777	Set2	TCAAGCTGGCACCTTAGAGTAGGCTTTTGTGGTAGGGGATGTGTCGCAGNATGGAAACACCAATTCCTCTTCACTTACTGTAGAGGGAGCCTAGAGGACT	65	MGA1	263.3	MGA01	158672080	158672180	GGA01	157076519	157076983	Mapped
MGS3A006608	ss252441038	Set1	TGAAAACCTGATATGCATGACAGGGACACTATACCGGGTTGCCAAAGTCNCATACAACTTCTCTGGACAGCTTCTGCCAGTTCCT	66	MGA1	269.2	MGA01	114284965	114284997	GGA01	166197230	166197371	Mapped
MGS3B000658	ss142463958	Set2	TTGTAGTATACACTGGAATTTACTACAGAATGACCTAGAGTCTCAGTGTNCAACCACAGTAAATAGTGAACACTACCAGTATGTCTGAAGATAATAAATG	67	MGA1	271.4	MGA01	173496929	173497029	GGA01	169163508	169164200	Mapped
MGS3B001982	ss142467136	Set2	GGAAACACATGGCAGTAGTACAGTAGTCAATTGGAATACAGTTTCTGCGNATACCAACATTCCTGAAAGACTGAAATTTGCCTTGAACAGAAAGAGCAAT	68	MGA1	271.4	MGA01	169911396	169911496	GGA01	167773255	167773822	Mapped
MGS3A006595	ss252441037	Set1	GAAATCATCTTCAGAGATGATTTTTTCTGGGACANTTAGTATTGCAAGAGAAGCCTCT	69	MGA1	273	MGA01	173705277	173705332	GGA01	169552889	169552930	Mapped
MGS3A001052	ss252440796	Set1	ATGCAGAAAGCAGCTCTGTTTCCACAGAGGGAAACACATAGATATCCTCNCATGCAGGAGTGAGAGCTGAGGTTCATGTTGTCACACGTTTGCATGCAGG	70	MGA1	285.8	MGA01	176789405	176789505	GGA01	172485781	172485933	Mapped
MGS3B002946	ss142461381	Set2	TTTCATAAACAACCTTGACCTTAGACATTCATTTTTCATGGTTTCCTACNCTGGATTTCACATGTACAAAAACCATAATTTATTTCTTGGGGATTTACAC	71	MGA1	290.4	MGA01	177223253	177223353	GGA01	172911488	172911670	Mapped
MGS3A001057	ss252440798	Set1	ATGAAAAGCAACCAAATTAATTCCTCTTTATCAGACACACTACCTAACGNTCAAGTACTGCATTCCTTAAACCCTTGGAAAGTGTTGGTTCAGCCTATAC	72	MGA1	297.6	MGA01	171744523	171744623	GGA01	174945864	174946003	Mapped
MGS3B002595	ss142460753	Set2	AATGCCATGGTCCCATAGTTCAAATATTGAATCTACATGCATCAATGTTNGGTCCAACAACCTTCTGACAAAATGTGAA	73	MGA1	301.7	MGA01	180371880	180371959	GGA01	177219281	177219394	Mapped
MGS3A003499	ss252440899	Set1	CATTTTCCCATATCAGTCAAACACTCCAATGCTGTTAATATTGCCAACCNCATCGACTGCGAGTGAGCTCATGCTGGTGA	74	MGA1	303.4	MGA01	181531005	181531085	GGA01	178337057	178337245	Mapped
MGS3B001561	ss142465492	Set2	TAGAAATCACTACAGGATTACACACCTGTGCNATGGAATTACACCACAATATCCAACAACTGGT	75	MGA1	303.4	MGA01	181953420	181953484	GGA01	178757811	178757877	Mapped
MGS3A000441	ss252440730	Set1	TTTGCTGAGAGCAAGGACATCACATTATGCAGTGTCACACCAGATGCACNCAGTCAGCATCTAGCACAAAGACAGTCCATAGTGGAACACTGGTTATATG	76	MGA1	309.6	MGA01	183699841	183699941	GGA01	180492892	180493106	Mapped
MGS3A000693	ss252440754	Set1	CACTCTGCGCATCACAGTTATTCAGGAAGTCATCTCATACCAGTTAGCANAGAGCCTAATATTGTATCTATTGATTAGGCAAGGGTAACTGAAGGGGGAG	77	MGA1	311.2	MGA01	186154359	186154459	GGA01	182920871	182921024	Mapped
MGS3B001991	ss142465409	Set2	GGAATGGCAGTTGGCTTGTGGATGCTTTCTTCGATAACCCTCACCTGAANGTAGGTGTGGGAAACCTGCTGAGGCTTCCCAGAGTCTTTTGCCTA	78	MGA1	317.4	MGA01	194406417	194406512	GGA01	190700980	190701079	Mapped
MGS3B001739	ss142466222	Set2	AGACAAGGGCTGGACTTTACATGTAGAANCATGCTTTTCATGTAGAAGAGCCTACATGGTCATTTTACTGTCCTTGAGT	79	MGA1	317.4	MGA01	196737719	196737798	GGA01	8108708	8108828	Mapped
MGS3A004115	ss252440925	Set1	ATTAGCTCTTTTTTGGTGAAAAGGTTNCACTGTGTGTGGAAAATGTGCTTGAAGGATGGGCAAGTAGAAGA	80	MGA1	319.3	MGA01	197285712	197285783	GGA01	193513850	193513931	Mapped
MGS3A006029	ss252441015	Set1	ATATTGAACCACTAGGTGGCAATGCCTACAAAACTTTGTNATTTAAAACCTGTCAAGGAAGCCAGCTGATACCAAAAAA	81	MGA1	325.8	MGA01	200696846	200696925	GGA01	197535886	197535956	Mapped
MGS3A000619	ss252440748	Set1	CTGTACTAACCTCTATGCTCTCCATCTGTCTGCACTCTAAGCCAGGCACNTTCAGTAGGTGATTGTGTGTTCATGACTGGTTACAAACAAATTGAAATTA	88	MGA2	0	MGA02	538045	538145	GGA03	1901911	1902594	Mapped
MGS3B002405	ss142465377	Set2	AACTGCCTGCTGGCCACAGTTGCTCGTGGTACNATGTCATCCTAACAAATACATGCAAGGCTGTTTTTTCCCTATAATTTTAC	89	MGA2	0	MGA02	1700819	1700902	GGA03	757910	757996	Mapped
MGS3B002804	ss142461124	Set2	ACCTGTTGCACTCCTTAACTGAGTTACTGAGCATATCTTCCAAGTCTTCNTCTAGGTTTGTTGGAGTACACTGGTGGGACTTTGGCTTTGGCCAAACAAC	90	MGA2	2.1	MGA02	3569898	3569998	GGA03	3468005	3468413	Mapped
MGS3A007598	ss252441068	Set1	TATATCTGTTTTGTAGTTACAGTGAATGTTTTGCTGTATTTTATTCTTNAGATAAGCCTGGATATATACCAGCGTGAGGGAAAGTC	91	MGA2	5.1	MGA02	5009416	5009502	GGA03	4862919	4863008	Mapped
MGS3B003045	ss142461567	Set2	CAAGATAAGCAAAGAATGGAAGGAAAGAAACCGGTGAAGATCAGCGTTGNAGAAGCTGTCAGCTGAATCAGCTGTGCTGTGCTGCAGCACACATCCACAG	92	MGA2	5.4	MGA02	5490687	5490787	GGA03	5336426	5336844	Mapped
MGS3A000714	ss252440756	Set1	CAAAATTTGGGTTTGCCACAAAAGGGGGCACATTCATGGTAGTAAAGCANTACATCTGCTTTGGTGTTGCATCTGAGAGCTGCAAGCTCCCTCTGGTCGA	93	MGA2	20	MGA02	7590622	7590722	GGA03	9824122	9824296	Mapped
MGS3A000504	ss252440740	Set1	TATGGTCCCTCAACCCTCTCAAACCGTATCTGTCAAGAGCTAAAGTGTANTGGAGGCTCACACGTGTACCAGAGCTAACCTAAATAGTCATAGCACGCAC	94	MGA2	23.4	MGA02	9034111	9034211	GGA03	8388498	8388653	Mapped
MGS3A004120	ss252440926	Set1	ATTTGGATTCCAAAATCTGAATTTGGATTGCAAAATCTGTAACANAATCAGAAAAAGTCACATCTCTCTCATGCCAGATTTGCTCTAGAGGTCTG	95	MGA2	29.6	MGA02	12737265	12737360	GGA03	14017322	14017512	Mapped
MGS3A006722	ss252441042	Set1	TCTCTGTGGGAGCTGCTGCTCTGAAACATGACATNAATTTACTCTCTTACAGCACTGTTTGATGCACTGCA	96	MGA2	36.1	MGA02	15103027	15103098	GGA03	16259340	16259412	Mapped
MGS3B001461	ss142468594	Set2	GACACTAAACTTGAACATTTTTTGTCNTACTTGATGGGATGAGAAATGATGCTTGTTAGGCTGCAGTGCATAGGTAC	97	MGA2	39.4	MGA02	16536648	16536725	GGA03	95881846	95882004	Mapped
MGS3A000164	ss252440704	Set1	GTCTTCGTGCTCCAAAAAATTGTGCTTATTGTAGCATTATGTAGGGCAGNGCTGTAGCTTTTTCCCTCACCAGGTGTAATATCTTAAATATACCTTTCTG	98	MGA2	39.4	MGA02	16769824	16769924	GGA03	18039340	18039517	Mapped
MGS3A006930	ss252441051	Set1	ATGCAGAGTAAGTGAGCCCTACTATGCTTTTTATNCTCCTTAAGGTTTCCACTCCAACTTTGGAGGGCACTCTCCAACCGGG	99	MGA2	42.9	MGA02	18321410	18321490	GGA03	19587473	19587549	Mapped
MGS3A005826	ss252441002	Set1	AACAATTTCCTGAACCAATTGTATGAACAGGTACATATGACTGGAATGGNAAGGCTTTCTTTTTTTAAGGCTATA	100	MGA2	46.9	MGA02	20386723	20386782	GGA03	21345742	21345854	Mapped
MGS3B003201	ss142461847	Set2	ACGCTTTCAGGGAAAAGGAATCTTTCAGTGCAGTTACATATCATCTTTANATGTGGCAATAGCTGAAGCAGCCAGATTCTGCAAAGAAGCAGTAA	101	MGA2	53.1	MGA02	23218365	23218460	GGA03	24187381	24187502	Mapped
MGS3B001503	ss142468707	Set2	TGCCTTTATACATACGAACAATCCTATAGAGGTCTACAAGTCAGGTCCTNAACTTGTGTAAATCACAGGCCTAATTTGAATCAGCAGGTCTATGACAGTT	102	MGA2	58.9	MGA02	26501970	26502070	GGA03	86250892	86251023	Mapped
MGS3A002643	ss252440867	Set1	CAGTACAACAGTTTGGCCTGAAAATGAGACTGTNTCCCATTTGGTTTGACTTATAAAAGTCCTGGCTTCATCACAGTGTTTCAC	103	MGA2	60	MGA02	27230952	27231036	GGA03	28136737	28136913	Mapped
MGS3B002529	ss142460617	Set2	CAGTCATTTCACAAGGCTATCAAATCCAACACATTGCTCCTACATAGAGNAGGAAAATATCCTATTCTTTATTCACTGTGGTCCCTGATAAATAAAGCAG	104	MGA2	64.8	MGA02	28149003	28149103	GGA03	84625880	84626125	Mapped
MGS3A004398	ss252440940	Set1	CAATACCTACACACCACCAGGGAGATGTCGCACAANGCCTGGTTAAAATAGTTTGTGCTGTTCAGTTTATCTGCTGTGTATCTGCT	105	MGA2	64.8	MGA02	30052559	30052645	GGA03	30888525	30888747	Mapped
MGS3B002526	ss142460613	Set2	TGAGATGGAGATAGCAGGACCTGTGTCGAGGACTACAATAGCAACCCCANGTCTGTGCAGCCTCAGGATTGTCACAGCCAGCTGAGAACACATGTGGGGC	106	MGA2	65.5	MGA02	30624175	30624275	GGA03	31454485	31454788	Mapped
MGS3B000015	ss142462047	Set2	CTCTACCCTTTATTTTTCATCTAGAAGCAAAGTTAGCTCCCAGAGCCACNACACAACAAGAGGACACTTGTGGGCATGAGGCTGGGAGCAGTGTGTTGTG	107	MGA2	70.7	MGA02	34347792	34347892	GGA03	35008452	35008629	Mapped
MGS3A000035	ss252440693	Set1	TTCTTTTCTCTTGATAACATGTTCCATATTAAATCATACTTTGAGCTCANTGAGGTTTTGTCCTTGTGTTCAAGACATAGCAGTAAGATGCTGACTCCTC	108	MGA2	70.7	MGA02	35518857	35518957	GGA03	36160890	36161030	Mapped
MGS3A001228	ss252440817	Set1	TGCTCAGCATACTGAGTGCTGTCCCACATAAATATGGAATTTAAGAAAANAGCCTGCCAGTAATTTATAAGGGCTAACAAAAACCTTGCAACCGGATTTG	109	MGA2	71.7	MGA02	38838277	38838377	GGA03	39678631	39679034	Mapped
MGS3B003240	ss142461915	Set2	AAGCCCCAGCCATAGTCAAAGTGAGGTCANCTCCAGCCCAGCTTCCCACCGCT	110	MGA2	76.5	MGA02	NA	NA	GGA03	72386385	72386437	Mapped
MGS3A006978	ss252441053	Set1	TGTTTAGATTAGGCAAAATTGTTCAGGAATTNTTCAAATGAAATTCTAAATGTCATTCTTAATATATGA	111	MGA2	82.7	MGA02	43533644	43533713	GGA03	44364965	44365035	Mapped
MGS3A000255	ss252440713	Set1	GACCACCTTAAACATCTTTTACTTTTGTTATGTGTCTTGTTTCACTTTCNGAGCAGCACATCAAGTAAGGGTGTGCTTTATAACTAGAATGAGCTATGAT	112	MGA2	86.4	MGA02	44850341	44850441	GGA03	45620266	45620413	Mapped
MGS3B002038	ss142468540	Set2	AGGATGTGAAAGACTTGAATACAGCTTTTGTCTGGAAAATAATGAGGAANTCAGTTCACACTTGACATACTGCTATACATCAATAAGCAGAACTTCCCA	113	MGA2	86.8	MGA02	46048791	46048890	GGA03	46778053	46778165	Mapped
MGS3A004670	ss252440959	Set1	AGTTCCTGAGGGAAGGAACACTGCTGAATAGNACTGTGTGGACTTCAGTACCGTGTACACTACAGTGAGGGCGAGCTTCAAG	114	MGA2	87.7	MGA02	47118629	47118711	GGA03	47799201	47799293	Mapped
MGS3A001221	ss252440815	Set1	TGGCTTTTTCTTCAGGCAGCGACACAAGCTTTGTTCGTTTCCACTTTGCNCATTATCATAGTGTTAATGACTGGTGAGTATACTTTGTGTTGGGCTCTGG	115	MGA2	88.7	MGA02	48875998	48876098	GGA03	49541820	49542001	Mapped
MGS3B000583	ss142463502	Set2	TGTGAAAATCCCCACGTGGTGAAGGAGAACCTAAAAAGCAGAAGCTGGCNGAATCCCACTGTCAATAAAGTATGTGAGAAATCACGAGTCTCTACCAAAC	116	MGA2	88.7	MGA02	48881493	48881593	GGA03	49547998	49548688	Mapped
MGS3A002306	ss252440861	Set1	TCTCTGTAAATGTGAGCCAGAGCCCCATCACTTCTGATATAATGTGACANTTGCGCTGATTCAACCAACTAGAGATTTTCTGAG	117	MGA2	93.5	MGA02	53022213	53022297	GGA03	53484128	53484218	Mapped
MGS3B002733	ss142460983	Set2	CCATCTGATGATTGCTTTCACAGCTTCTTATTTCAAGCAAGACAGGCTCNTTGGATATTTGAATAACTCATATGCCGTATCTCTTAACTGTAAGTATCAC	118	MGA2	98.1	MGA02	56078294	56078394	GGA03	56257069	56257365	Mapped
MGS3B001550	ss142465466	Set2	CAGGCATAAAGCAGTACCCAGAGGAGTTTTGGAATGAGATGCTATGTGCNTACTTCTGGGGACATCTGAGATGATGAAGTATTCAAAGAGTGATAGAACA	119	MGA2	109.3	MGA02	61741056	61741156	GGA03	51532695	51532813	Mapped
MGS3A004352	ss252440937	Set1	GAGGAGCAAGCTGCCATTTAGGGACTGTGGGAGGACCTCTTTATTCATANTGGAGTGGTGCCTGCTGGCATGTAAGACAAGAAATACCCA	120	MGA2	109.8	MGA02	61889519	61889609	GGA03	62302854	62302980	Mapped
MGS3B002420	ss142460402	Set2	CACCCTCCCTCAGCCACTGGTCTGCCAGTTATGGGTTAAGATTTGCAACNAGAAAAGTGTGTTCTCCAGTCTGTAAATGATTTGTGTGACCATCCCTGTA	121	MGA2	109.8	MGA02	61901456	61901556	GGA03	62316982	62317994	Mapped
MGS3B002850	ss142461218	Set2	GTTCTACAAAACAAGAAACAATCCTTTGTCATACAAAGCTCCTGGTTAANGAATGGAACTACCACTCATGTGTCTATATAGACATGGTTGGGAAATCAGT	122	MGA2	109.9	MGA02	62155212	62155312	GGA03	62598452	62598676	Mapped
MGS3B002042	ss142466036	Set2	TTTTGAATACTTATGAAGGACAAACGAAAAGCATCAGGAAAATATCAGANACAAATAATCGCTTTTATTCTTACAGTTTATGTTTACAAATTTCTTTGCA	123	MGA2	112.2	MGA02	67617971	67618071	GGA03	60164405	60164712	Mapped
MGS3A006435	ss252441030	Set1	ACTGCATTTTCCAGAAATTTAACTAAATTTNAAAAGGGCACCACACTTCAGCTGTATATGAAGTCCTAACTACAGTTTGAG	124	MGA2	112.2	MGA02	67601654	67601735	GGA03	60164892	60164985	Mapped
MGS3A004960	ss252440967	Set1	ACACCTTCTATCTAGGAGGTGACAATCTAGCGTAAATCATTTTTCCTGCNTTCACTAAAACCATTTTAAAACCAGTAGTC	125	MGA2	124.7	MGA02	69716815	69716895	GGA03	69969219	69969328	Mapped
MGS3B001079	ss142467510	Set2	CTTCTCTTTACAGCATCTTTGCCAATCTCAAACTGGGGTGTCTCTGTAGNTTCCTTTCACTTGAATATAAAAGAAATGGCAACAATGACAAATTATGAGG	126	MGA2	132.3	MGA02	74622822	74622922	GGA03	39301852	39302126	Mapped
MGS3A000863	ss252440770	Set1	TGTCGCACAATTCCTTTCTTGACTTCCATTTGCTGCAAATTTATTTCTCNAGTTACACTGAATCAAGAGAACAATTGTCTCAGGCATGTCGAATTCTACC	127	MGA2	137	MGA02	78378929	78379019	GGA03	77775131	77775229	Mapped
MGS3A004593	ss252440954	Set1	ATGTTATAAGGGTGAATGCCAGTTTAGAAAAAGGCAAAATGTCAGCAGCNTAATTCCTGATTTACTTCTAACTGAAATGAGAATATTT	128	MGA2	142.9	MGA02	89861479	89861564	GGA03	80723873	80723996	Mapped
MGS3A006022	ss252441014	Set1	GAAGAAGAGTTTGATACCAAATAGCATTCATCNCCTGAGAGCTGGGTTCGATATGACTTGCATCCCACATGAATGTGCAGGTG	129	MGA2	156	MGA02	91164557	91164640	GGA03	89643183	89643294	Mapped
MGS3B002982	ss142461455	Set2	CTGAATTCAATGAGTGTATCACATCTCAGCATTCATTAGAGGACGTGAGNAGGAAACATGCCAGATGAGCTCTAGCAAGGGACAGTAGTAGAAATGCAAA	130	MGA2	157.3	MGA02	92382517	92382617	GGA03	90840032	90840167	Mapped
MGS3B002049	ss142466722	Set2	AATATTCATAGATTCTTTATAGCATTCTGCTGGTTTTGTTTCANTGGAAAGCTGTTTTACAGAAAGACCTGCTTGAAATACCCTTTTTCTTCCA	131	MGA2	158	MGA02	92654844	92654938	GGA03	91094293	91094395	Mapped
MGS3A000309	ss252440718	Set1	CGTAACTGATACTGACACAATTATATACCCAATCGTATCAGGACAGACGNTAACACCACATTAAATGAAATGCTGTACACAACCCACCAGTGTAGTGCTA	132	MGA2	161.2	MGA02	95407268	95407368	GGA03	93683053	93683243	Mapped
MGS3A000223	ss252440708	Set1	GCCTCTTGCTTACGCACGCTGCATGTAAACGAGGGCCTTCAGCCCAGGCNCTGCAATTCAGGTCACACACACACGCAGCTCCCCAGCAGCTCTGGAGACA	133	MGA2	163.3	MGA02	98196994	98197094	GGA03	96304234	96304652	Mapped
MGS3A001066	ss252440800	Set1	ATCAGTGTCACACACAGTCAGCAGCACACAGAGACTCTTGACTAACAGGNGAATGTTAGCATTGTATCGCCAGGTGTAAGGGAAATGGAGGTAGCAGAGT	134	MGA2	166.4	MGA02	101818428	101818528	GGA03	99834271	99834724	Mapped
MGS3A007335	ss252441060	Set1	CCTGATTTTGCTTTCGCTTCTAANGTCCTAGATATTTCTCTGCAGGAGA	135	MGA2	175.3	MGA02	NA	NA	GGA03	102994302	102994352	Mapped
MGS3B001033	ss142467404	Set2	TGATTTTGCCAAACTGTCACAACCAGCACTGTGACTCCCAACAGTGGATNTCAGTTTAGAACTAAATAACATGAGGTAATTTGGGTTGAATACAGCAAAC	136	MGA2	176.9	MGA02	105633571	105633671	GGA03	103403506	103403738	Mapped
MGS3A006320	ss252441026	Set1	AGGGTGGCTGGCATGCCAAACAGCAGAACTTCAATCCAGANGGAAACAGAGGGCAATGCTGACA	137	MGA2	179.6	MGA02	106875998	106876062	GGA03	104580719	104580782	Mapped
MGS3A007406	ss252441062	Set1	CCCTGCTGAAGAATACAGAAAGNGCTCACAATGAAGTCTAATTTACAGAGGTAAATGGAGATAGTGCATTGAA	138	MGA2	184	MGA02	109309205	109309278	GGA03	106747894	106747982	Mapped
MGS3A000594	ss252440746	Set1	GACACTGGATTTCCACCCTCCAAAGCCAACAGGAGTCAGTGCGACTCAANAGAAAAAGCAAGAAAACACAATTGTAGCAGCTTGAGGTCATGAAATATGT	139	MGA2	193.2	MGA02	110310787	110310887	GGA03	107677418	107677700	Mapped
MGS3A004012	ss252440919	Set1	CAGGGTCTTCCAATTTTTCAGCTTTAATATCCATACAGTTGCAACACCANACCAACTGTGTTTGCTCCTAATGAAAGCGG	140	MGA2	209.3	MGA02	112674588	112674668	GGA03	109637097	109637280	Mapped
MGS3B001759	ss142466327	Set2	ATCTCGAGTGCCCAAAGAATGCAGGGCTCAGCCCTCTATGCCTTGCTNGTGTTTGGATAAACCTTATTACTGAATTATATATGATGATGACCTAGAGT	141	MGA2	216	MGA02	114339591	114339689	GGA03	111423285	111423389	Mapped
MGS3A002264	ss252440858	Set1	CCTCACAGCAGTCGATCCTTGCTGTGGGATTGCNGTCCATATCCCAGATAGGTTCATCAGTGCTGCTTTGCAACAGCTTTTGCT	142	MGA2	229	MGA02	115648136	115648220	GGA03	112488228	112488459	Mapped
MGS3B000431	ss142462782	Set2	GGATAGTCTCACAGCTTCCTAACATGAACTGACATCTCTGTTTAATGTTNAAGTTATACCACCAGATGTGCCATTTCAGAACCATAATGATGATAAAATC	145	MGA3	0	MGA03	3958897	3958980	GGA02	57474615	57475094	Mapped
MGS3A003280	ss252440891	Set1	TCTCCAGTCCCTTCAGAAAAGCAGATATCATTATCCNCATTTTGCAGATGAGGAACAGCTGGAGGAGACTAGGGCTTAGAGAAATAA	146	MGA3	0	MGA03	4326937	4327024	GGA02	57672975	57673102	Mapped
MGS3B002107	ss142467720	Set2	GCATGCTTAAGCAAGATTTCTTCTGTATTGCAAACAAACAAGGCAATAANAGTTACCACCATATTAACTTCTGAAGAAACAAATAAGTTCCCTCCTAGCT	147	MGA3	13.6	MGA03	10442155	10442254	GGA02	64284512	64284657	Mapped
MGS3A001350	ss252440827	Set1	GCTTTTTAATCAACATGTCTTCAGTGTGGAAAACCTTCATTTTATTTAANCGTGCCTTTCTCTACAATGCAACACACAAAATGAAGGGGTGTCAGGCTTG	148	MGA3	13.6	MGA03	10442622	10442722	GGA02	64284983	64285131	Mapped
MGS3A000889	ss252440775	Set1	TCTGCTCCTGTAAGTGCTTCAGCACATGGTACACACATGCTTGCATCAGNGGAGAGGGGTGACTTAGTGTATAATGTGACCCCAAATCTTCAGAGCTGGA	149	MGA3	22.6	MGA03	12088882	12088982	GGA02	65974293	65974644	Mapped
MGS3A001160	ss252440810	Set1	AACTTGTTTTTCCCTTGGGCTCTGTTCCACTGCCCCCCATTTTGTACTGNATTTAACATGTTCCTACTTTGTTCTCATGGAAGCCAAGAAGGCAATGAAG	150	MGA3	27.4	MGA03	14423300	14423400	GGA02	68278879	68279335	Mapped
MGS3B000054	ss142462103	Set2	TGAATTTTGCTGTTGCTGTTTGGAATTTGGAAGGAACCTGTCCAGAATGNGAGTGTTGATGGTTTTAGAGAGCAGGAGCTTGCTTGTCAGCTGTGGCTT	151	MGA3	31.8	MGA03	15014302	15014397	GGA02	68870768	68870891	Mapped
MGS3A006272	ss252441023	Set1	CGTTTACTGTTGATTTTTGAGCTCTNGTCTTTCAGAAAAGAAAATTTTATAACTAGAAGAGTTGACAAGCATCTCA	152	MGA3	42.8	MGA03	27199410	27199486	GGA02	80218449	80218544	Mapped
MGS3B001769	ss142466372	Set2	TGCTTGCAGTACCTGAATTAGGCTGTTCAAAGCCTCTTGCCATACACAGNGGAGATGTAATACATAAGTGTGTAAGTGAATATGTAATAGAAAATGTGTT	153	MGA3	43.7	MGA03	28396433	28396533	GGA02	81608533	81608664	Mapped
MGS3A000789	ss252440761	Set1	AATCTTAAACCTTTAAGAGTACCACCACAGACAGATGACCAGCTCCCCTNTGTGCTTCTTCTATCACAGACCACTTCTGAAAACTGACAGCAGAAACCAT	154	MGA3	45.1	MGA03	29616154	29616254	GGA02	82867535	82867704	Mapped
MGS3B002939	ss142461373	Set2	TTTTGTGAAGGGTGAGGTTACCNTGGTACATGTGAACCATCTTCCACACTAGGAGACATTTCATTGTGAAGTA	155	MGA3	45.1	MGA03	29616901	29616974	GGA02	82868546	82868697	Mapped
MGS3A000829	ss252440766	Set1	TTTGATGACAAATGCTAAATAAAGTCTTTCAAGCAAGAATGTGTTATTANCTTGTCTCCCCTGTAATTAGAAGTAAGATTCAACATAGCAATACCAATAG	156	MGA3	49.6	MGA03	33723768	33723868	GGA02	86827952	86828103	Mapped
MGS3B003229	ss142461888	Set2	TTTGTTTATTCTTTTACTTTGGTCATATGTCAGCAATGAAAAAATAAATNAGGTCTTCCCAATACCCTTCTGACTATGCAAATGTGAAGTGTGCATCCAT	157	MGA3	50.9	MGA03	34796576	34796676	GGA02	66987228	66987432	Mapped
MGS3A001147	ss252440807	Set1	AATTTTTCCGTAGATTTCTGTAAAACATGAATCCCTACTTAGCTCACTGNTAATAAGGTCTTCAAATCGCATTGTAGTTATCATGGAATGGTTTGGGTTG	158	MGA3	50.9	MGA03	34822156	34822256	GGA02	87909973	87910101	Mapped
MGS3B003077	ss142461628	Set2	AGTAGTTGTAAGATATAAACTGAAGTATTGACCCTTTTGAACTATAAATNAATGCCCTGTGTTTAAAACTTGTTCAGCAGCAGTCAGAAT	159	MGA3	58.9	MGA03	38248345	38248435	GGA02	91245167	91245266	Mapped
MGS3A000436	ss252440729	Set1	TTTTGGAAGGTGAAGGTGAGGAAGGGTTTGTGGTCTGTCTGGTGCACTGNATGATGGAATTTCTCTCCTATGATACTTGCTCAGAAAAGGCCTAACACAC	160	MGA3	64.6	MGA03	40800764	40800864	GGA02	93591676	93591780	Mapped
MGS3B003023	ss142461532	Set2	CATTCTTTCTAGTTTGTTGTTTCTAGACCTTGCCATGGTAAGTACTTGCNATGAATGTGTCCTCATTTAACCTTATTCTGTAAAACAAAACAGGCTTTTC	161	MGA3	64.6	MGA03	41296479	41296579	GGA02	94183393	94183610	Mapped
MGS3B002640	ss142460830	Set2	CAACATCTATTTAAATCTCAAAAGTCAGGGAATAGGTGCTTGATTCAAGNGTACACAACAGGTGAGCCTGCTCTAAGTAAAAGTTCAGTTCTAAACTTAG	162	MGA3	66.4	MGA03	43256610	43256710	GGA02	95962157	95962686	Mapped
MGS3A006432	ss252441029	Set1	TACAGGCAAAAGGGACTACAGCAAATGCATGAACAAACCCAACCAGCTGNAGGAAGCTTTAAGAGAAACTGTGACTGTCTC	163	MGA3	68.3	MGA03	46070409	46070490	GGA02	98985346	98985428	Mapped
MGS3A003574	ss252440902	Set1	CTAATTCTTTCTGAACTAGAAAAATACATTTGCATGATAATATCATNATAATGCATTATACTCATTGCATTGCTCCAAGTGTAGGCCAGGTCTGGCA	164	MGA3	74	MGA03	48150653	48150750	GGA02	101446734	101446886	Mapped
MGS3A003300	ss252440893	Set1	CTGTGGGGAAGCAGCACAGGAAAAAAACAAGACAAACANGTTACAACATGTGTTAAATATGTTAAAACAGCATCATCCT	165	MGA3	75.3	MGA03	50252852	50252903	GGA02	103975951	103976026	Mapped
MGS3B002541	ss142460643	Set2	GCTTGCTACTTCCAGGATGAGTTCTGGCTGTGCCAGATGCAGGCTATAGNTCTGCAGTGATACTGAGATTCCTCCACACTGCTCTGGGAACACAGCTAGT	166	MGA3	80	MGA03	53701304	53701404	GGA02	107333649	107333924	Mapped
MGS3B001169	ss142467776	Set2	TTCCTGTTATAGGATTAAGCAAGCTACACTGTGGCAGCACTCTGTCTCANTTTATTGGAACTCTGGTAGGCTAATCTAGAAGTCTCTTCATGGTGCATTT	167	MGA3	80	MGA03	54406341	54406441	GGA02	46840949	46841155	Mapped
MGS3B002542	ss142460645	Set2	CAGCTTTAAACGTGTTCCCAAATACAAAACAATACTGCTTTTCAAATTANGTAGTGAGCAATTCAAGTCCACACCCAAGTACAGAGACAGACAGCATTCA	168	MGA3	80	MGA03	54408763	54408863	GGA02	108033433	108033767	Mapped
MGS3A005884	ss252441004	Set1	GTATCACTTTTTACAATTGATATTAGAGCACTTGAGAGGGACCAAGCAANCACTGGGAGGCTGGAATGTCACTTTCA	169	MGA3	83	MGA03	56255669	56255746	GGA02	109714453	109714561	Mapped
MGS3A001055	ss252440797	Set1	ATGAGCAGAGAGACTAAAAAGTATAGCAATAGAAAGAGAGAATACCAAANAGCTGGGGTGTCACATTCGTATGGAGTTCAAATAAAATGATGCTGTAACT	170	MGA3	97.9	MGA03	62994763	62994863	GGA02	116994508	116994800	Mapped
MGS3B002534	ss142460624	Set2	ATGCACACCCAGTGTGTTGTAAGCAACTACAGGCAAAGGATGTGAAGCANAAGTGACAAACCTATGCTAGTTATAACCTCAGTGTCATGTTCCTCCTCAT	171	MGA3	99.2	MGA03	64772914	64773014	GGA02	35988050	35988543	Mapped
MGS3A006488	ss252441034	Set1	GAGGTTTGAGCTGCTGCTGTACTGCAGCCTTGCAAGAAGGAAAAGGCATNAGGATAATCTTAAGCTTTAAAAAAAATAT	172	MGA3	99.2	MGA03	64853589	64853657	GGA02	118979067	118979187	Mapped
MGS3A002870	ss252440875	Set1	ATGATGAAAAGCCAAAAAATCCATACAGCCGTGAAGACTGAGAGACTGCNTTGAGAAAGCATCAGAGGGCTGCATTCCTGTCTCC	173	MGA3	105.4	MGA03	66742147	66742232	GGA02	121041091	121041453	Mapped
MGS3B001317	ss142468132	Set2	GTGTTCATTTGATGACACTAAAGTCTTTGTGGAGAAATTTCATATACAGNCATCTTCAAGAGCAGAAAGCTGATACACTACATTCTTG	174	MGA3	107.5	MGA03	67466536	67466624	GGA02	32895442	32895562	Mapped
MGS3B003116	ss142461701	Set2	AACCTTACTGCTTTTGCATGNCCTTCTTTTGCAGCTAGGTGCAAAGCTGTGTTCTGTGAAGAAAAG	175	MGA3	107.5	MGA03	67548861	67548927	GGA02	122090708	122090774	Mapped
MGS3A000963	ss252440786	Set1	CTTAACATTCTCGCTCTATCCCCCCAACATGCAAACATGTACCTGCACANACACATGCAAGACATCGGTCATGTTGCAGAAGGTTGTACAGATGAATATT	176	MGA3	112.6	MGA03	71660467	71660567	GGA02	125918919	125919113	Mapped
MGS3C000009	AF432507	SBE4	AGTGCTCCTTGGGTGTTCCAG[T/G]	177	MGA3	119	MGA03	NA	NA	GGA02	126164020	126164041	Mapped
MGS3C000007	AF432507	SBE3	CATAGCCAGAAAAAGCAAGTAAGGAATAG[A/T]	178	MGA3	124.5	MGA03	71898038	71898066	GGA02	126161335	126161364	Mapped
MGS3B003202	ss142461848	Set2	AGCAGGGATTCAAAACAAGGTCCAGAGTTTCAAGACAAAGAGAACTTTANAGACGAGGGAAAGAACAGAGGAAAAGGGAAAAA	179	MGA3	125.7	MGA03	77121929	77122012	GGA02	131182087	131182437	Mapped
MGS3B002875	ss142461272	Set2	GTCTCCAGGTCTCCCAGATGAGGTGCCACAGACTTGGGTCTTTCTCTCCNTTACCAACTCAGTGCACCACAAGGTTTTAGTATAGAGTTCAACAGAGGAG	180	MGA3	135.2	MGA03	80973303	80973403	GGA02	135770694	135770849	Mapped
MGS3A005921	ss252441006	Set1	TACCACACGTAAGACAGTAGCCTTATATCAGGTCTGAAATTATGCTCCCNAGTACCACATGCATCATGATTT	181	MGA3	135.5	MGA03	81274277	81274349	GGA02	136106626	136106726	Mapped
MGS3B001092	ss142467542	Set2	GACCTTCTTCGCACAGAATTCCTCTCCCAGATTTCTGCACACTAAATAGNTGATAGCAGCACAGCAGCATGGTTATCTTAAATTCCTTCTACCTGTGTTA	182	MGA3	137.8	MGA03	86576659	86576759	GGA02	13481802	13481952	Mapped
MGS3A003663	ss252440907	Set1	CACTTCACCCACGGTTTGGCATATACCNTAATAGCAACTGTACAGTATCTGCCTATTAGGCTGGAGAGAATGACAGTT	183	MGA3	137.8	MGA03	86707114	86707192	GGA02	141521857	141522096	Mapped
MGS3A003524	ss252440900	Set1	CCTAGGTAAAAGAAGAGGAGCAATCAGCCAATCACACTNTGATGATTCAGGAGACTTTGCAACAGGCCTCAGTGGAGCTGTCTGAACAG	184	MGA3	140.9	MGA03	93645192	93645281	GGA02	148228158	148228249	Mapped
MGS3A004337	ss252440935	Set1	TGTAATAGGCTCAAAGGAGGACACAAACTGTAAAACTATGGAATNGCAGAGTTCTCCAGCTGGATAGAGATGGCAGATGGGGTAATGTGATATAA	189	MGA4	0	MGA04	7417157	7417252	GGA04	27943300	27943465	Mapped
MGS3A005026	ss252440973	Set1	ATTCTGTGGAATGAGTATTTTAAANCTGAACTGAAATAAGACAAATCCCAAT	190	MGA4	0	MGA04	NA	NA	GGA04	24891869	24891921	Mapped
MGS3B002608	ss142460778	Set2	TTGCTACTGTTTATTCATTATTTGAACAACTGTGTCCTTCTCTTTTTCTNTAAGATATTTGCATGAAAATGCATCTATATTGAAATGCATACTAGGCAAA	191	MGA4	14.9	MGA04	14758896	14758996	GGA04	35482118	35482397	Mapped
MGS3A000061	ss252440696	Set1	TGTGCCGCACCGAGCAGGGAACAGCCACTTCCAGCTCTGGTTCACAGTCNGGAGAGCAGGACTATGTGGAGTACGCAGGGCAGGTAGGCTGGGGATGGGG	192	MGA4	16.8	MGA04	15298878	15298978	GGA04	35921644	35921797	Mapped
MGS3A006113	ss252441017	Set1	AAGCCAAGAGGCCTCTCATTCATATATGGAAGAAGAACTTTGCTTTAAGNAGAGCGCTCCCCAGCCCTG	193	MGA4	23.9	MGA04	19870478	19870547	GGA04	40416801	40416987	Mapped
MGS3B001871	ss142467017	Set2	GGAAAACCAAATGACATTAAATAAACCAAAACCCAANCTTGTTCTGACATGACAGCTCCTT	194	MGA4	29.6	MGA04	27389964	27390025	GGA04	47731317	47731366	Mapped
MGS3B002284	ss142466063	Set2	CATGTCACTGATGACTGTGCCTGGAAAGGACTAACAACAAACACATTCCNTCTTACAGCAGCTTTAATAAAAAGTATATAACAGCTCTGAACGTTAGGAA	195	MGA4	33.3	MGA04	25898347	25898447	GGA04	46246864	46247030	Mapped
MGS3A000397	ss252440722	Set1	ACCTTCCCTTTTAGAGCCACCAGTAGCACAGGGGAAAACACCTTTAACTNAAAGACTAAGTATTAACTCTGATGCTTCTGATTTCCAAGGGAAAGAGGGG	196	MGA4	36.7	MGA04	27465236	27465336	GGA04	47807043	47807351	Mapped
MGS3A000826	ss252440765	Set1	TTTGTTCCAGGCCGAGGGATGCACTTTCTCCTTTCATTTCTACGTTGCTNTGTATCGTAACAGCTAAAAATGCTTGGGTGTATACTGTACACTGGGGGAA	197	MGA4	41.9	MGA04	29594167	29594267	GGA04	49842432	49842595	Mapped
MGS3A001137	ss252440806	Set1	ACATGAATACTCCAAGTAGGAAACAGAGGCAAAACAAAATGAAAGAAGTNGCCGAAGGTCAGCCAGTGGGCCAAGCAAAGCCAGGAAAGAATTTCTTAAG	198	MGA4	47.7	MGA04	32198166	32198266	GGA04	51793967	51794254	Mapped
MGS3A006669	ss252441041	Set1	CCTCAGAAGAGAGCAAACCAANCTGAATAGATGAGTGTCACCCCTTCCCAAGTA	199	MGA4	50.4	MGA04	35026157	35026211	GGA04	54615458	54615513	Mapped
MGS3A001072	ss252440802	Set1	ATAATTAATTAAACCACCTCTGACCACAACACCTGTGAAATGAAATTTTNTAATAGCAGTCATTGATTTTTCTTCTTAATTTCTGAACAGACCTATGTGT	200	MGA4	53.5	MGA04	36719550	36719650	GGA04	56266665	56266833	Mapped
MGS3A003623	ss252440904	Set1	GCCTTTCCACCCTTCCAGAACTGATACCTNCATCCTCTTCTTACTTTTCTTACTTCACTCTGCAGTAGGGCCATTCACAA	201	MGA4	53.5	MGA04	39334619	39334689	GGA04	58779916	58780014	Mapped
MGS3A003430	ss252440896	Set1	AGCTTCAAACAGCAAGGAGCAAGAGAGTGACTCAGAGAGAATCCCTCACNTGCAAGTGATACAGAACATTTTCAGGTATTGATGGGCACTTAAAA	202	MGA4	54.2	MGA04	40873509	40873604	GGA04	60322664	60322800	Mapped
MGS3A005486	ss252440988	Set1	CCGACGTCTCGAGGTGTCCNTGACGTGTAGTGCAATTCCCAGAGTCACTCGGCTTCCCTA	203	MGA4	56.8	MGA04	42313880	42313940	GGA04	61678807	61678868	Mapped
MGS3B002843	ss142461206	Set2	CAGAGCTTTCAGCACAACAATCCAGGTCCAACTGGAATTACAGCGATTGNAAAACCTGAAACACAGGACACATGCTTCATTACAATAGCAAGAAGTACCT	204	MGA4	56.9	MGA04	47774452	47774552	GGA04	66945734	66946100	Mapped
MGS3A005114	ss252440976	Set1	TATTTCACCATATTGAATCATCCTTAAAANACACATAGATTGCTACCCTGAAGGTTGATTACTCAAAATTCAAAGGACAG	205	MGA4	59.6	MGA04	48609056	48609136	GGA04	67725819	67725962	Mapped
MGS3B001620	ss142465719	Set2	ATAATTAAAAGGCTAATCCTTCCTGGAAGGNTGAGTAAATGGAAACTCCAGCTGTGAGGGTAAAGAAATAAAACCACATTT	206	MGA4	62	MGA04	51264185	51264266	GGA04	23949851	23949958	Mapped
MGS3A002177	ss252440857	Set1	TCAAGTTGCTTCTTTTACTCAGGACCTTGAAGCTATGCAGACTTTTTTTNCTGCATGACAAAGCAATCTTTTTGTATTTGCAGCATTGCAGATAACCG	207	MGA4	62	MGA04	51268635	51268682	GGA04	70284931	70285018	Mapped
MGS3B001870	ss142467006	Set2	CACTTGCAGGTAACCAGGTTCNAAATATCATCACCTAAAATGGAAAGGTGTTTTCCCATGAAAC	208	MGA4	67.8	MGA04	56474576	56474640	GGA04	75652496	75652560	Mapped
MGS3A001580	ss252440842	Set1	AGCAAAGGAAGAAACCTGGTCAATGCAATGATGGAGGAACTCAGTTTGGNATTTCAGAATCAGGGGGCTGCAAGCTTCTTTGAGCTATCTGAAGTGTGGG	209	MGA4	70.1	MGA04	57331781	57331875	GGA04	76626120	76626262	Mapped
MGS3A000462	ss252440734	Set1	TTAAAAAGGAAGAACAGCATCTTGATTTCAGAAGTATTTTGCAGTAAAGNCTGAAGCCTGCCAAGGAGATGGACATCATGACAGATACACAGCTCTATGA	210	MGA4	77.3	MGA04	64516339	64516439	GGA04	83741925	83742117	Mapped
MGS3B002994	ss142461473	Set2	AGCCCCATGGAAATAAGGACATGCACTGCCCAGTGCACACACTGGGTACNGAGAGCACAGTGTACAGCAAAGTACTGCAGAGGGGTAGGTAGGTCTTACC	211	MGA4	82.2	MGA04	66251799	66251899	GGA04	85656206	85656337	Mapped
MGS3A002914	ss252440879	Set1	CTCATGGGCTGAGTTAAATGAATTCTTAACATTCNCCAGTGGTAATTGATGATGAGTCCCCTGCAGATACTAAGCTAATCATCTG	212	MGA4	91.2	MGA04	69659557	69659642	GGA04	88865972	88866189	Mapped
MGS3A002872	ss252440876	Set1	GATATCTCCATACTTCGTTAAGCCAGCACTTCTACCTTTGTGCTGNTTCTTGAGGGTTTATTATGCTTAAGGCAGTAACAGCCTTGTGTA	213	MGA4	91.2	MGA04	61471355	61471445	GGA04	89346812	89346903	Mapped
MGS3A004549	ss252440951	Set1	ATTCAGATTTGGTCCCCTTCAACTTANAAATATCCTCAAGTGCTCGAGGAAGCTAAGGCA	214	MGA4	104.9	MGA04	73282673	73282733	GGA04	92698161	92698541	Mapped
MGS3A001191	ss252440813	Set1	TTGGGAGATATCTTCCAACCACAGTTCAGAAACCACCATCATTAAGGCANAGACTGTTATATGTCTGGACATCATTCATCCAAAACATCTCTGTAACTAC	215	MGA4	120.9	MGA04	74817730	74817830	GGA04	93989755	93989890	Mapped
MGS3A004404	ss252440941	Set1	CCAAATGCAAAATACAAATCACTTNTAAAACTGGTCTCACCAGGGTTTGAGTTTTTGCCCATGGACACATTTAAG	221	MGA5	0	MGA05	12237412	12237487	GGA05	13478508	13478641	Mapped
MGS3A000021	ss252440691	Set1	TTGTAGTGCTTTTTTTCCCCCAAATGTGTAAGTCATATTTCACACCACANGTTGAAACAACAAAAAATGCTGTTTTCTCAACTCCATCCCCAAGTTGAGA	222	MGA5	0	MGA05	2728996	2729079	GGA05	3702299	3702433	Mapped
MGS3B002312	ss142466896	Set2	GGTTTTCTTTTCTTCTTTAAGTTATATTGAGGTTTTCCATTCATCACAANGATTTATTGATTTTTCTAGGCTTACGGGATAATTAAATA	223	MGA5	0	MGA05	2583508	2583597	GGA05	3770644	3770758	Mapped
MGS3B000047	ss142462092	Set2	CAAGCCATTTGAGTCCTGCCTTGTAACAACCAAAAAAATCCTCCTGTTANGACAGGAGAGAACAAAACGAAGACAGAAATGGGACTGCAAACCATGATAT	224	MGA5	3.6	MGA05	5119907	5119968	GGA05	1414276	1414741	Mapped
MGS3B002507	ss142460580	Set2	TTTGTTTCACTGGGGCTTTCTTTGCATTTTGGAAACGTAGCACGCACTGNAGTAGGGGAAAAAGACAAGTACGAGAAAAAAAATCTGATTATTTTTCCGC	225	MGA5	3.6	MGA05	7509829	7509904	GGA05	8823097	8823261	Mapped
MGS3A000346	ss252440720	Set1	CATTTGTCAAGTTAAAATAGTGCTCAGTACAAGCTATTAATTAGATATGNTTTTTCTAGGTGTTGCTGAAGGTGTTGTATCAATACAAGGAAAAGCAGTA	226	MGA5	3.6	MGA05	9110038	9110138	GGA05	10343273	10343432	Mapped
MGS3A000711	ss252440755	Set1	CAAACTTGAGTCCCTGCGTACAAGTGCCCTTTATCACTGCACCTCCAAGNGTTCATGCTCTACTGTACCTAAATCAACCATGTGAAAAGTCTCACTCACT	227	MGA5	4.1	MGA05	11084394	11084494	GGA05	12297735	12298127	Mapped
MGS3C000013	ti 289713937	SBE6	TACAGGTTCTATTGGGTCCCCAGC[A/G]	228	MGA5	9.2	MGA05	13851211	13851234	GGA05	14882999	14883023	Mapped
MGS3B001133	ss142467680	Set2	CTTAGGAACCAGATGCTGTAATTCAGGGCCTCTAAATGAACACAAGAACNAAGCATCTTAACAAGACAGCTGAATCCAGGAAAAAA	229	MGA5	11.2	MGA05	14286020	14286106	GGA05	46921390	46921664	Mapped
MGS3A001372	ss252440832	Set1	GCAGAGGAAAACACCCTAAGAGATGCCTTTCTAAGCAGGTCTGTGCTCCNTTTTGCTCAGGTTTGGGTTTGCTTTGTCAGCCAGCCAGAGCTCACCCACA	230	MGA5	11.2	MGA05	14363442	14363542	GGA05	15395875	15396094	Mapped
MGS3B000939	ss142467138	Set2	CGCTTCAGATGTTAAGCATCTAGGGTGCTAATTTGACTTACAGCTAAACNCGAGGGCTGCAGCGGTAGGT	231	MGA5	27.6	MGA05	NA	NA	GGA05	18778762	18778859	Mapped
MGS3B000218	ss142462319	Set2	TCACACAGTGCTTTAGCCAAGCCATTTTGATGAGTATTAAGCAATCTCANGCCCTGCCTACAAAGGAGCAATTAACCCAGAGAAGCTCTCGCATCAGGAC	232	MGA5	27.6	MGA05	17077674	17077774	GGA05	44115828	44116168	Mapped
MGS3A003214	ss252440886	Set1	CAGAGCCAAAATTCGGCTTCAGTAGTATGGTTGGCATCAGTGCTACGTANTTCTGCTTTCCTTCTGTAGCTCCAACACTAACTCTGTTGTCCTGGGC	233	MGA5	29.5	MGA05	18693140	18693237	GGA05	19912236	19912608	Mapped
MGS3A001301	ss252440823	Set1	GTGAGAAGTAGGGAAACTTGGTGTCCTGCTGGCCCTGTGGCAGTACTATNGCTCTTCTGTAGGAAGGTTTGGATTTGGTCCTTGAGAGCATCAAGACTGC	234	MGA5	39.2	MGA05	24164175	24164275	GGA05	25606837	25607316	Mapped
MGS3A000897	ss252440776	Set1	TCCTCACCGTCCCTCTCTAGTTTCTGCAGACTGATTTAAGCTAGCGTGANTAAATTGAACTTGCAGTATCCCATGGAAATCCCTTCCATGTTTGTCATGT	235	MGA5	47.3	MGA05	28560926	28561026	GGA05	29926294	29926845	Mapped
MGS3A001101	ss252440804	Set1	AGCACTGTTTGGAAGGGACAAGGGAGTGCTCCAGAAAGCAGTAGCACTANGAATTTCACTAATATTCCCTTCCCTTTATCCACAGCAGTTCTCCTGTAAG	236	MGA5	49.1	MGA05	29931015	29931115	GGA05	31189198	31189531	Mapped
MGS3A007120	ss252441057	Set1	TAACTCCAGTCACATTACATAANGTCAACAAACTTGCCAGATGTCAGGCAGAGAGCAAAGTTAAGAAGTTAAG	237	MGA5	52.5	MGA05	35100249	35100322	GGA05	36294229	36294330	Mapped
MGS3A004790	ss252440962	Set1	GGTTGCGAGTAAGCCAAACATAAATATGAATATGCAAACGNTAAAATGAACCCCTCTCCCATTCAAAGAAGAAATCTATCAGTTCTG	238	MGA5	53.1	MGA05	36392581	36392668	GGA05	37462656	37462744	Mapped
MGS3B003158	ss142461774	Set2	ACAGAGCACCATGATACACACACACCCTTNGCACTGTTTTGAAATGTAAACATCAGTCCATCAGTTTCAAATAAGGAGTG	239	MGA5	54.2	MGA05	38422452	38422530	GGA05	39366826	39366912	Mapped
MGS3B001099	ss142467557	Set2	CACATTCAATATGCTTGAAAATAGTTTTCTTGTGTAGTGACCTTTAACANAGATTGCTGTGAGGGTAATACATTGCTTCTGATGAAAAATATAATTACCT	240	MGA5	54.5	MGA05	38119644	38119744	GGA05	23166255	23166593	Mapped
MGS3B001360	ss142468279	Set2	ATTCAGCTCCTCTCGGCACCAAACCAATCACAGAGTCCAAAAGCAGACTNAAAACTCAGGACACGTGTCCCAAACTTCTGCCCTTGAG	241	MGA5	54.5	MGA05	38170702	38170790	GGA05	23131001	23131159	Mapped
MGS3A001354	ss252440828	Set1	GCTGTGATGAATCTCTGAAGGTGACAGCTTGGCTATCTATACCTCGTTGNTTCACAGATATTTGAACTTAATTTGGGGAGCCTTGTAGTTGTTTACAGAA	242	MGA5	60	MGA05	45552741	45552841	GGA05	45928497	45929532	Mapped
MGS3A005103	ss252440975	Set1	GTCTGCGTAGAGTAGTGTGACAGATGGTAGCTGTTAGAACGGGACTGTANATGGACTTTGGAAAGCACTGCAGAGCCACAGCTAA	243	MGA5	66.9	MGA05	49992749	49992834	GGA05	50499481	50499582	Mapped
MGS3A004223	ss252440930	Set1	AGCTGGCAAAGCATGGGGTAGTTGAGACCTTGCTTGCAGTGTTGTGATGNAACAAATGATATGAGGAAAAAGGGGACAAAATGC	244	MGA5	70.1	MGA05	51908919	51909003	GGA05	52327421	52327625	Mapped
MGS3A007520	ss252441065	Set1	AATCAGGATTTAGGAGGCGCAGGNAAAACCTGCAGCGTGTTAAGTAGATTT	245	MGA5	76.7	MGA05	NA	NA	GGA05	54194393	54194445	Mapped
MGS3B002397	ss142465365	Set2	GTCCAGTCATCCACCTACCACCAGTATTTCCCACTACTCCCGCAGAAACNCAGTTAATACTCCTCGTCATTTACCTCTGGCAAAGGGCGTACCATGTTGT	246	MGA5	84.2	MGA05	56139607	56139699	GGA05	733050	733269	Mapped
MGS3A004017	ss252440921	Set1	CGCAGAGGTGGAGGTCTTATCCCCATTGACCCNGGGGAGAACAGCACTGCAGCTCTGGGGCAATGCTGACAGCCCTCCCCATC	247	MGA5	90.9	MGA05	53387960	53388043	GGA05	56974807	56975035	Mapped
MGS3A000044	ss252440694	Set1	TTCCCTTTGAAGGCAGAGGGTGCAGAAATGACCTTCCTGAAAGAAATACNCTACAAAAGGAGCATACGATTCAGGCATCGGATGGTTGCACTGTGCACAC	248	MGA5	91	MGA05	57332403	57332503	GGA05	57483043	57483523	Mapped
MGS3A004014	ss252440920	Set1	CTTAAATCACAGAACCTTGTAAAGGACAAATGAAGAGTTGCAGAAGAAGNTAATGTCCTGTGCTGTCTCCTCAATGCAGAGGGCCCTT	249	MGA5	97.8	MGA05	58712191	58712275	GGA05	58505695	58505785	Mapped
MGS3B002338	ss142465882	Set2	GCTTTCATTATGAGGTCAGACTTGAGTGAATTTTTTCCTTTTAAGTACANTCTGATGCCATATTTGGTATCACACAGTAGTATATGCTCAGCACATACCA	250	MGA5	98.7	MGA05	58635766	58635866	GGA05	58582352	58582670	Mapped
MGS3A003231	ss252440887	Set1	AAAAATACTTTTCCTTGAGAAAAGTTTCTTCCCANGTGCTATTAAGCCTTAGTAAGTAAGAAAATACATAAGAAGTTCTAGAAGA	251	MGA5	112.5	MGA05	60028197	60028282	GGA05	59942785	59942886	Mapped
MGS3A000813	ss252440762	Set1	AAATAATTTATCTTAAAATTGAAGAGAGAAACCAGGAGGCGTAGAACGTNGCACCAAAATATGGATGATAGTGTCCTTGCCAAGGAGGCAAACAACCTTA	252	MGA5	118.3	MGA05	62378203	62378303	GGA05	61952160	61953061	Mapped
MGS3A001398	ss252440834	Set1	GAGACAGCATAATTCCTGATTTACAAGAAATATGAAGGTTTCTGCTCTGNAGCCCCTGCCCTCTGAATCTGAAACACAATGGAGTAATATTCATCCACAT	253	MGA5	118.3	MGA05	62379411	62379511	GGA05	61953490	61953799	Mapped
MGS3B002078	ss142468027	Set2	CATCTGATGCAATTATGTGTTCCTGCCTGCAAGGGACAAAGATAGAGTCNGTGTCATGTGTTGTCAGCACATCTGTCACATAACTCCTCCCAGACCACAG	257	MGA6	0	MGA06	2373199	2373299	GGA02	2809251	2809534	Mapped
MGS3B001722	ss142466136	Set2	TGTGATGCAAGAACGATGTATGTAACAGCGNTTATGACAACAGGGGAGGCACTTATTGC	258	MGA6	19.8	MGA06	5168509	5168568	GGA02	5522483	5522538	Mapped
MGS3A000825	ss252440764	Set1	TTTTCCAACCTTAACGATTGTGTGAGTTTATCTCCACATACCGTGCCACNCGTAATAATTTTCCAGCCCAGCCTCTGAATTCAGGTTAATTTTGACACCC	259	MGA6	24.5	MGA06	5789893	5789993	GGA02	6133616	6133833	Mapped
MGS3B002081	ss142466179	Set2	TTTCCTTTCATTTCTACCTTGGAAAACACCACGCGCTNCTCTCTGCTTTAATAAGGTACAGCTTAACAGAATTGAAGCAGTCTTAAAT	260	MGA6	35.4	MGA06	9103628	9103716	GGA02	9254904	9255054	Mapped
MGS3A001574	ss252440841	Set1	AGCATCTTGGAAGGCAGAATATTTTGGAGAAGGTGGTAAAAGGTCAATCNCTGAGTGCACAGCTCAGTGTTTGCCACAAGTGCAACATCTTTGTCTATCA	261	MGA6	42.4	MGA06	14615430	14615530	GGA02	14441675	14441953	Mapped
MGS3A001220	ss252440814	Set1	TGGGAGTTACTGTAAGGAACCATCACTGAGCTCAGCACTGCTGTATAAGNACACAGATTTAATTACAAGCAATCTGGAAGTCTGCATATGAAACACAGAC	262	MGA6	43.1	MGA06	16238562	16238662	GGA02	15999993	16000171	Mapped
MGS3B000264	ss142462445	Set2	ATAGGCCACTCCAGCAATGTTTGCAGCAAGANGTTAGTGCTTTTGAAAAGGCCTGACCTGTTCTACTTTCCTCAACAGCTTT	263	MGA6	45.7	MGA06	20643485	20643567	GGA02	134480099	134480318	Mapped
MGS3A000881	ss252440774	Set1	TGAGGTCATTTCATCCCACAGTAGCTCAGCAGACACACGTAGTTGAGAANTCAGCGTGAGCTGTATTGCTCAGTGTCTTACTTCTCTCTCTGCTGCCATA	264	MGA6	45.7	MGA06	20641847	20641947	GGA02	20391952	20392060	Mapped
MGS3B001793	ss142466482	Set2	TAACCCAACCTTTCTGCTCACATCTGCTAACANCACTCAAATACCAGGAAGCACT	265	MGA6	48.7	MGA06	21967671	21967726	GGA02	21696941	21696993	Mapped
MGS3A002741	ss252440869	Set1	GCAGGGACTGACAACAGCCATCAGGCTTGAGATGTAACATCTGAGCCTGNGTGCCCTCCATTTATCATCTGGGATGCTCCGAATACAAACAGGGTA	266	MGA6	48.7	MGA06	22000342	22000438	GGA02	21731269	21731444	Mapped
MGS3A000418	ss252440726	Set1	AAGCAGTGGGTGGTTTTTTAATCATCAAGGACCAAAATTTTGCAAAAGCNGCATAGTGCATTTGTTGCAGAAGCATCCGCTAAGGACTACTGCAGTTCAA	267	MGA6	53.1	MGA06	24606271	24606371	GGA02	24278241	24278584	Mapped
MGS3A001586	ss252440843	Set1	AGAACATACAGTGGCAGTATACATTCCATGCAAAGTTTTGTGAAAATTTNGCTTCTTGGTGATATACTCTTGTAAGTCTAGGGCATGGAGGTATAGAAGA	268	MGA6	63.6	MGA06	29737207	29737307	GGA02	28962067	28962372	Mapped
MGS3A003050	ss252440883	Set1	CACCCCCCCCACCTTCCCAANCAGTAAGCTTTCCTCCTGGCGTCAAATACAGTAGGTCTGGCCTACATCCA	269	MGA6	66.4	MGA13	3712565	3712625	GGA02	30870564	30870694	Mapped
MGS3A006253	ss252441021	Set1	GCCATTAGTGACAAGGTGGCATTATTTATAGTATCAGTCAAGCTGAATGNTGGGTCTGACTCCCAAATAGAAAGATGGGTAACAT	270	MGA6	68.1	MGA06	32320974	32321059	GGA02	31846632	31846707	Mapped
MGS3A001365	ss252440831	Set1	GCCACTGCTGAAGGAAAGACTCACGGACTACAAACACACGTGACAATTTNCTTTATTCTAAATCAACACAGCAGTATGGAGTACATGCTTCAAGTAAACA	271	MGA6	77	MGA06	34629776	34629876	GGA02	34090938	34091153	Mapped
MGS3A000677	ss252440753	Set1	CAGCTTAAATGCTGTCTAAGAACTAATAGAGCAACATGCTGCTTGTGCANTGTGACCAAACTGTGTGATGTGAAAAGTTTCTAAGTGGGTCATTTCACTT	272	MGA6	81.4	MGA06	38547791	38547891	GGA02	37787465	37787661	Mapped
MGS3B002091	ss142466904	Set2	CTGCTTCCTGCAGTATTGGCCATTCTTTAACTCTTCAAAAGNAGAAGCCAGATAAAAGTTGTATAGCACCAGGGAACCCTGATTTCTGGCAC	273	MGA6	82	MGA06	50182949	50183041	GGA02	38436773	38436876	Mapped
MGS3A004377	ss252440938	Set1	TTCAAAGTACCACCCAAATGNAGCAGTTCCCAAGCATGAGAATCCCTAATATCT	274	MGA6	84.2	MGA06	41622740	41622794	GGA02	40793236	40793291	Mapped
MGS3A003855	ss252440912	Set1	CATAGGAGGCAATGACTCAAATCTGAGTTAAACCAGAAAAACAGATCNCTTTTGGGTTCCTGAGCAGTATAATTGGTCAGAAACCACGGGCCCA	275	MGA6	87	MGA06	42738328	42738420	GGA02	41907953	41908041	Mapped
MGS3A000907	ss252440779	Set1	TCCAAAACTAAAAGACACTCCCAGCTCTGTGATTAAATCATACACGAACNCTATGAACTGAAAGAACTGCATTGCAAGGACAGTAATGCACAGCACAAGG	276	MGA6	97.4	MGA06	44992833	44992933	GGA02	44103108	44103528	Mapped
MGS3B002993	ss142461472	Set2	ACGAACGCTATGAACTGAAAGAACTGCATTGCAAGGACAGTAATGCACANCACAAGGAATCAAGTCATCTCATTTTAATATCACGCAAGACAAAGGGTAT	277	MGA6	97.4	MGA06	44992876	44992976	GGA02	44103109	44103671	Mapped
MGS3B002101	ss142467737	Set2	TGGATGCAGTTTGTCTGGATGTGTAGGTGAAGTCATTCAGGTTGTGTGGNGAGCATCTGCAAAGTGCTTTGCAGAGAGAGGCATCTAAATGCTCAGTGAA	278	MGA6	103.7	MGA06	49329745	49329845	GGA02	48363594	48363770	Mapped
MGS3A005187	ss252440981	Set1	AGACTGCCCCTCTGCAGCAGCAAAGACTACTACATTTACNAAGCTCAATCACACATTATCTGGGTTAGGAGTAAAAGGAGAAAAAATATA	279	MGA6	104.4	MGA06	50608490	50608580	GGA02	49524388	49524500	Mapped
MGS3A001382	ss252440833	Set1	GCAAAAAAAAAAAAAAAAAGAGATTTGCAGCTATTTATAGCCAGAAAAGNAGAAAGCTGAAAGTAATACACAGAAAAACCAAAACCAGCCTACAACCTTG	283	MGA7	0	MGA07	7765732	7765811	GGA07	110916	111014	Mapped
MGS3B002403	ss142465374	Set2	GATGGCGCTGGGCTGCTCTGTTGGGGTAGAACTTAATTGGAAATGGAAGNTGCGATCTGTCATGTTTGTGACAGCCTTGTAGGCCTGCTGTATGCAGGAT	284	MGA7	0.3	MGA07	7753540	7753640	GGA07	123193	123290	Mapped
MGS3A000236	ss252440711	Set1	GCACAATACCTCTCCGCCTGAGCACTTCTGTGACCACATTTATAGTGGGNTGCACTGATTTAGGCAATGATTATTACTTCTTATTTTGATTATGACAGCA	285	MGA7	1	MGA07	5210215	5210315	GGA07	2409389	2409787	Mapped
MGS3C000014	AF019625	SBE7	GAGGATTTAGTATTCTGTCTCCACGT[A/G]	286	MGA7	1.3	MGA07	7671134	7671159	GGA07	199395	199421	Mapped
MGS3B000126	ss142461901	Set2	AACTGGCAAGCTTTCCATCAAAAACAGATAGTGGTGAGAGNAACTTGGGGAAGGTGGCATTTCTTCCACAGAACTGCAGTCACCACTGAG	287	MGA7	2.7	MGA07	8385339	8385429	GGA07	9339509	9339598	Mapped
MGS3B002169	ss142466268	Set2	CCTCCCAAAAGCACATCTAGAACTTGTAATTTAGGTTTTTATCCCCATANAGATGTTAGGAGGGAAAGTAGACTTTTCATTA	288	MGA7	5.8	MGA07	11920403	11920485	GGA07	12820647	12820845	Mapped
MGS3A000844	ss252440768	Set1	TTGAATGCCAGAAATCCTCTTGATGACAGTGGAAGCATTATACAGAATGNGCAAAAAATTACTGTGAGCAGCAGGCTGAGCAGCCATATATGCTCGATAA	289	MGA7	5.8	MGA07	12550176	12550276	GGA07	13460228	13460493	Mapped
MGS3B002171	ss142468045	Set2	CTGCTAGGTCTAAAAGGGACTGGAATGGGTAACCTCAGCTAGGAAACATNCCTCAGTTGTGCCTTTACCAGACTCTCACATACTGGTGGGAAAGCTATGG	290	MGA7	5.8	MGA07	14230481	14230581	GGA07	15046387	15046619	Mapped
MGS3B002762	ss142461033	Set2	GCACTACACGTGGAAATAACAACATTATGCAGACTTGGAGATGTTAGTANCTTGAAAGCAAAGAGCAATAGAGGATGCTTGAAATACAAGGAATCCATTC	291	MGA7	6.8	MGA07	16752523	16752623	GGA07	21091088	21091125	Mapped
MGS3A001334	ss252440824	Set1	GGATTCTGCATCATTAATTCCTATGTGTGACAATCATCTTTAATCTCACNGCTATGCTGCTCTTAAAATCAAAGGGACTAAAGGTGAAAGCTTGGAAAAG	292	MGA7	8.2	MGA07	17294591	17294691	GGA07	17869500	17869692	Mapped
MGS3A005575	ss252440995	Set1	TCACAGGCACACATAGAACTCACAGACTGCTTAGNGCTGATAAGTCAGTCCTGCCCTGCTGCCAT	293	MGA7	11	MGA07	19607199	19607264	GGA07	20178740	20178806	Mapped
MGS3B001800	ss142466534	Set2	CATCTGAAAGAATGACACTGCAGTGAAATCCATAACAAAGNCTGTAAGCAGATGTCATGTCAAGAGGAGAACAGCATCTTG	294	MGA7	11	MGA07	20154343	20154424	GGA07	20695624	20695705	Mapped
MGS3C000011	PRKAG3	SBE5	GCCGCGCTTCCTAAAGAAAACAGT[A/G]	295	MGA7	13.8	MGA07	23626619	23626642	GGA07	23980852	23980876	Mapped
MGS3A004571	ss252440952	Set1	AGCATAAGACAGTATCGAGCTAAATCCTCTCTGGCAAAGTGTCAGGGATNTCAAGACCTTTAAAACAGTTCTCCCAG	296	MGA7	15.8	MGA07	23883069	23883146	GGA07	24191453	24191554	Mapped
MGS3B001851	ss142466855	Set2	CTCCAAACCCTACGGAAATATGAAAGACTGCTAANAGGATTTACTAGCCTAACTGTGAAT	297	MGA7	16.6	MGA07	24300206	24300266	GGA07	24615219	24615279	Mapped
MGS3A001007	ss252440792	Set1	CCAGTAAATGATGAGAAATGTGGTGATGTCAGTATCTAACTGATGTTTTNTCTTCTCCTCCCATCAGAAGTTCCCTGGTGCTAATACCGAATGGTGCATT	298	MGA7	19.5	MGA07	31696953	31697053	GGA07	26789454	26789572	Mapped
MGS3A000015	ss252440689	Set1	TTTACAGAATTCAGAAATTCTGTCACACTCCCATAAAGTATGTCTCATANTGTACATCAGAAAGCAGTCATCTGACATTACTGCACATTTTTAGATGCTT	299	MGA7	29.1	MGA07	29265472	29265572	GGA07	29403080	29403594	Mapped
MGS3A006539	ss252441035	Set1	ATAGGATGCTTCTTCCACATANAAACAGCTTGGGGTAAAATTTCTCAACCC	300	MGA7	37.4	MGA07	NA	NA	GGA07	31143940	31143984	Mapped
MGS3A000962	ss252440785	Set1	CTTAATCTCTCTCTTAAATACTGGACATGCTTTGTAAACTGAAATATCCNAGCACTTAGCTTAGCTGATAGAACTGACATTGAAATTTCTGCCAATATAT	301	MGA7	42.7	MGA07	34050997	34051097	GGA07	33862883	33862989	Mapped
MGS3B000561	ss142463308	Set2	GTGGTGTAAGAAATGTTTTGAATTGCTTGGATTTCAAGCACTGTCTGAANTGAAATATTACGGTGTGCTCTTCACCATTTTGAATTCTCTACCACTGAAA	302	MGA7	49	MGA07	35004315	35004415	GGA07	34758501	34759386	Mapped
MGS3A001272	ss252440821	Set1	TAATACAAAGTTACTTCAAGTAACTTGCTCACAGCTGAGCTGATTTCTANCATTCTGAGAGAAAGTCAAGTTATGTGCGTGTAAAGGAAGACGTTCTGGA	303	MGA7	59.7	MGA07	37391604	37391704	GGA07	36196050	36196203	Mapped
MGS3A001438	ss252440835	Set1	CTCTTTCTTTTTTCAGCTGTGAAAGATAAGAGGTTGAGCGCACAGCAAGNAGTAGAAATTCAACAACAAAAATAAATATTCCACAATGCTGAAGAAATCT	304	MGA7	71.4	MGA07	36766074	36766173	GGA07	37570149	37570327	Mapped
MGS3B000608	ss142463660	Set2	AGCTTTAGTTTTTCCAAATACACAAAATTATCTTGCTAAAAACCAACACNTCTTCCAAAACCAGAAACACTTTGGAAACTGTTCTCAAATTTCTAAAAAA	308	MGA8	0	MGA08	5560160	5560260	GGA06	3516651	3517304	Mapped
MGS3A000275	ss252440715	Set1	CTTGATGAGCCCGCTTGTTTTTACCCTCTTTTGAGAGTTGTGGTGAACANCACTGGTAGTGAGGCAAGCCAGGTTATTCACAGAACACCCAAACCCAGAA	309	MGA8	0	MGA08	5385248	5385348	GGA06	3624428	3624618	Mapped
MGS3B001293	ss142468070	Set2	ATATGAATGGGTAGGTCTTGCTTAGTTAAAATTTCTTTGTCTNTTATGCCTGTAGGAACAAACAGAAGGGATGGAATCCCTAATGGAAATCCC	310	MGA8	0	MGA08	4130528	4130621	GGA06	11054249	11054439	Mapped
MGS3B001810	ss142466612	Set2	TGCTGAAGTGGCTGTTGTTGTGTCGTTGTTTTACAAGTAATCANTATGATTATGCAAATCCCTGAACTCT	311	MGA8	0.7	MGA08	8079146	8079216	GGA06	9987975	9988041	Mapped
MGS3A001850	ss252440850	Set1	ATCTAAACCCATCAAATCTCTGTCCTCTTCCTGGTCGNTTCTCAGTGCTGATGCAAGGAAAAAAGCTGGCACTGTAATTCTGGTAGGC	312	MGA8	0.7	MGA08	7880527	7880599	GGA06	10183350	10183465	Mapped
MGS3A001480	ss252440837	Set1	CCACAAAAACAGAAAGCACCCTGAATTAGTGATGGGAGCAGTAAATCAGNCTGGCATCAGGTGCTGAGGTAGGAAGTTCCTTCACTTCCACAAGTTTTGT	313	MGA8	1.8	MGA08	12331576	12331676	GGA06	12051043	12051601	Mapped
MGS3B002230	ss142465560	Set2	TTTTCCTCAAAAAACTTCAATAGCTTGCTGTATACAAACACCCTGCATCNCAGCACTGTTTGGTGAGCAGTCAGGCCCTGCTAGCCTGA	314	MGA8	3.7	MGA08	13993526	13993615	GGA06	13559875	13559984	Mapped
MGS3B002231	ss142466031	Set2	GCCAGAGGTCCCTCACACAACAGGGCCATCCTCACCTCAAAGAGCTTTCNCACCTGAAAGTATGTCTCCAGCACCAGGTGGGGCCTTCCAGCCCACAGAG	315	MGA8	4.9	MGA08	17538811	17538911	GGA06	16044607	16044761	Mapped
MGS3A000152	ss252440703	Set1	GTTCACAGAAGAAACAACAGTTGAGCAGGCACCTATATACATTGTTCTANTATGCTGTGTTTCTCTGGGCAAAACAGAAGGTAGTCCCAACATATTTTAC	316	MGA8	6	MGA08	3834214	3834314	GGA06	17124466	17124845	Mapped
MGS3A000053	ss252440695	Set1	TTAAGGAACTTAATCTCAAAAATCAGCACACTAATCAAAATCCTCTCTANGTTTCACTTTTGCTACTGGTGCTTACACCCCCATATATCTCGTGTGATAT	317	MGA8	6.2	MGA19	8671015	8671115	GGA06	17799150	17799436	Mapped
MGS3B001733	ss142466202	Set2	TGCACAATACATAAGAACATTATATACAANCATCCAGCCTGCATCTTCAGTTTTAAGCACACAAGAGGAATAAAAACTTG	318	MGA8	7.6	MGA08	23460756	23460836	GGA06	14841362	14841500	Mapped
MGS3B000584	ss142463514	Set2	CGTGTGGCAGCTCCCTGCTAAAGGCGATTAAAGGCAGCTCGAGAAGGGANCAAATTAACCTAAGAGAAAGAATGGATTTCATGCTGGCACGCTAATAATC	319	MGA8	8.7	MGA08	22448076	22448176	GGA06	21339224	21339710	Mapped
MGS3A005874	ss252441003	Set1	TTTCTCCCACATTCATCCATTTACTTAAAAANATGCTTAGGAAAAAGCCCCATGTGCCTT	320	MGA8	8.7	MGA08	22509504	22509564	GGA06	21418034	21418095	Mapped
MGS3A002889	ss252440877	Set1	GCCCCCTTGCTTATCTTTGAAGAATGTGGGTTTAGAAGGTGGCTGATTTNATCTTTTCAACAGTTCATATGGATGGGGAGCAGCTC	321	MGA8	10	MGA08	6102262	6102348	GGA06	23942824	23942919	Mapped
MGS3A000124	ss252440702	Set1	TATCCTTTCCCAGGAACATTTTTATCAAGAGCTGTGTAATCTTGGAGGCNCATTATGAAGCAAGAATTGGGTGGGTTTCAGCATTTTCAATGACAAGGAC	322	MGA8	40.5	MGA08	31930558	31930658	GGA06	30692434	30692667	Mapped
MGS3A005280	ss252440983	Set1	GGCTGCATTAACACTGCTGATTCAAACAATTGCAAATACTTCNATTTCTAAAAGCTGAATTTCTGCAAAGCCTGACAA	323	MGA8	40.5	MGA08	33226005	33226083	GGA06	31853341	31853419	Mapped
MGS3B001064	ss142467480	Set2	ACATACATTTTTCTTGGAGACCTCACTTGAGCCTTCTTTTTCCTGCGCCNCAGGAAAGAGCTGTATTAAAGTATTTTCACCAAATGGAAAACTCGATTTT	324	MGA8	43.9	MGA08	33898110	33898210	GGA06	4915649	4916365	Mapped
MGS3A000410	ss252440725	Set1	AATGAATTGATTTGCTTATATACAATCAATGGCTACAAGTACGGATAGANGAAACAAAGCTAAACAAACATAACTAGAGAAGTAGGACCTCTCACAGTGT	325	MGA8	58.7	MGA08	35769308	35769408	GGA06	34527823	34528009	Mapped
MGS3A000515	ss252440741	Set1	TAATATACAAAATCACATGTTAAGCACTTTCTTTCATACTCCTTCAACTNGTGTCATCCACCCGAGCGTGTGCAAGGCCTTAGACATGGTTACACAGCAC	326	MGA8	67.3	MGA08	37777212	37777312	GGA06	36512081	36512199	Mapped
MGS3A004543	ss252440950	Set1	GGCTCTGCTCTAGCTGTGCTATCTCTGCNTACAGAACGAGATGGAACAGACTGAAGGTAAAAGCTAGGCACTGGGCCAG	329	MGA9	0	MGA10	13439984	13440063	GGA04	483625	483717	Mapped
MGS3B002271	ss142467121	Set2	GAGAGCAGCTAATCCACAGAAACATGTGCAGCCCAACCTTTGTGGCTTTNCATTTTGCATAATTCTGCAGAACAGGACGTGTCGACACTCAGGTGTTTGT	330	MGA9	3.2	MGA09	1099265	1099365	GGA04	1135324	1135605	Mapped
MGS3B001248	ss142467959	Set2	CATAGCTTTCCCATTCTTTATATCGGGGCACCTTCTGTATATAGCACTCNAATCCCTTTGAATCCAACTGTTTCAACAGAAGAGATGGTTCCAAGTTTCA	331	MGA9	20.7	MGA09	1935043	1935143	GGA04	91745549	91745692	Mapped
MGS3A002814	ss252440872	Set1	GAGAAAAGCAGCAGTGTGATTTTCACATTTNAAATAATTTGGAAGAAGAATCCAACCTAGCAAACAAGGACTGATTAAAGC	332	MGA9	20.7	MGA09	1960188	1960269	GGA04	2509916	2510330	Mapped
MGS3B002274	ss142466983	Set2	TTATTGTTAACAAACCTGCCCTTTATGCCTTGTAAAATTACCTCTCTCCNGGAGTTGCTCTGCTCTCAGAGATAGCAGC	333	MGA9	25.6	MGA09	2587038	2587117	GGA04	3108580	3108700	Mapped
MGS3B000021	ss142462057	Set2	TTAACTTCTCAGGATAGAAAAGGATGTAATCTGCAGACAGGCAATCTACNGCTCTGGGCTATGTTTATTCTTTTAACACGTTTGAATTTCAGTGTAGAAT	334	MGA9	30.6	MGA09	3337244	3337344	GGA04	3797244	3797485	Mapped
MGS3A000915	ss252440780	Set1	TCAATAAACAGCTCTAGAATTATCCACCAGAGGAATGACAAAGCACAATNGCCTTAAATTCTCTGTATGTTTCAGAAAGGGAAAGCCAGGAGGTACCAAT	335	MGA9	51.7	MGA09	9148819	9148919	GGA04	9486540	9486728	Mapped
MGS3A000461	ss252440733	Set1	TTAACAAGTTTGCTTGCCTGTTTGTTCTTTTAAGCAACCATAACACTGANTTTGGCCTCTCTTACAGCCACCAAGTAAAGAAAGTGAACGAAAATGAAAG	336	MGA9	53.8	MGA09	12671630	12671730	GGA04	12897436	12897964	Mapped
MGS3A001075	ss252440803	Set1	AGTTTGCCTTGACTCAAGTCCAGACACAGACAAGGAAATACACAATCACNTCATCCGATTTCACATTTGAGACAGTTTAGATTTGAGAGTGAATGTCAAG	337	MGA9	54.8	MGA09	15413275	15413372	GGA04	15635469	15635678	Mapped
MGS3A001104	ss252440805	Set1	AGATGGCTGAGCACTGAGTAGGCCTCTTCTATGTCATTCCTAAAAAGTANCTGTACTAAAAGGGTGCAAAATTGAAAAGACTTGTTGGCTCTGCAGGGGA	338	MGA9	55.2	MGA09	17934521	17934621	GGA04	18090434	18090610	Mapped
MGS3A000818	ss252440763	Set1	AAAAGGCTTTGGCAAAGGCATGCTGCTTCCTTCTGGGAACCAGAAAGGANAAGTCTCGGAAGATGTAAGGATATATGCAGGGCAGAAAGGCTGTAAAAAA	341	MGA10	0	MGA10	615256	615354	GGA08	10070195	10070429	Mapped
MGS3A004452	ss252440945	Set1	AGAAAAGAAATCTGCTGTTAGGGCCTGGCCACTTCTGTGACCCAGGNGCATTTTCTAAGTCTAGGTGCTAAATG	342	MGA10	0	MGA10	2731890	2731964	GGA08	8091103	8091178	Mapped
MGS3B002611	ss142460782	Set2	TAAAGCCTTTAAGAGGCTGTAATTAATGGAGTTGCCTAGAGACAAGAAGNCTTCCCGGGGAGGAGAAAGGAGACCTTCCCAGGGAGGATAAAGAAGGAGC	343	MGA10	0	MGA10	4946858	4946918	GGA08	6209554	6209887	Mapped
MGS3A000093	ss252440698	Set1	TCTAGACCAACCCAACACCAACCATCTCAATACACCAACCAAGCCCTTCNTTTAGCTGAGCCCACTTCCCCTAGGACATCCCACCTGCAGTCCCCAGTCC	344	MGA10	2.5	MGA10	5989458	5989558	GGA08	5069490	5069816	Mapped
MGS3B002865	ss142461251	Set2	TGTTGGCAACACAATGCTGTCAACAGTCCATAGGACTTGGTTTGAGCTTNCTTCTCTGCATGTACATTTAAGCTT	345	MGA10	6.6	MGA10	6233716	6233791	GGA08	4813964	4814082	Mapped
MGS3B001083	ss142467516	Set2	AGATTTTGCTGCAACCAATAGTAGNATGGGCTGAACGTATTTCCGTGCTTTCCAATGCAAAGTGTTCACTTGTCG	346	MGA10	6.6	MGA10	7083700	7083775	GGA08	26749420	26749581	Mapped
MGS3A000106	ss252440700	Set1	TCATCTCAAAGCACGCTGAGTGCTGTGCAGCACATGAATACACACAGGANCTGCAAAACAATTGACAACAAGCTGCATCAGGAGATGGAATCACCACTCC	347	MGA10	6.6	MGA10	7085177	7085277	GGA08	3920753	3921056	Mapped
MGS3B001189	ss142467821	Set2	TTTCTTAGAGAAAAGCTTTCATATCAGAAAATTTCTCACCCTTATGATTNTGCATAAGTTTGAAACTGCAGTCTGATTCTCTGCTTCCACAGTAAATCCT	348	MGA10	8.4	MGA10	7442069	7442169	GGA08	27084396	27084729	Mapped
MGS3B002951	ss142461393	Set2	CCCACTCTGCTTCCTCCTTGAAATGACTCCTACCTCTAGAAATAGCTCANATTTATTTGGAGTGAAATGCATCAGACAACTGATGAACATAAAATGGAAA	349	MGA10	11.7	MGA10	11560986	11561086	GGA08	12830408	12830605	Mapped
MGS3B001902	ss142466599	Set2	TCTCCTGAGGGCTGTTGTATGGTTGATTAACACTTGAACAATACGCTGCNTCTGTTCCAAGCTGGATATTATTTCACCATCTAGCGCGAAGCCTCTATAA	350	MGA10	13.1	MGA10	12320411	12320511	GGA08	13587544	13587662	Mapped
MGS3A000469	ss252440735	Set1	TGGTGTGGTAAAATGCAAAATATACTCTTGAATGCATTTAAAATATAATNTCACAGCTGTACAAAGGTTCTCCATCATCCTTTGCTCAAATACTGCTTGG	351	MGA10	13.1	MGA10	13785969	13786069	GGA08	13847029	13847476	Mapped
MGS3A003585	ss252440903	Set1	ACCCCGAGTTCTCTGTTTTACTTTCATTCTTATGCAAGTTCACAGCGTANACTGGGCACCAAACTTATTAAA	352	MGA10	16.2	MGA10	17413614	17413686	GGA08	17369452	17369532	Mapped
MGS3B000415	ss142462757	Set2	CCAGAACCAATATGAACCCAGCTCAACACCTAAGAAGTTACCCTATTCANTTGTCAGTGGCAACTTGATAACGGAAAATTTTTGCAAGGA	353	MGA10	16.2	MGA10	17435741	17435831	GGA08	17391342	17391596	Mapped
MGS3A005046	ss252440974	Set1	AGAACATTTGACTGCCACGGACACCATGCCACAGCCTGAGGAAGAATCANTTCATTTTAAGAAGTACAAAAGGCAGCCTGTT	354	MGA10	19.4	MGA10	20458531	20458613	GGA08	20384925	20385017	Mapped
MGS3B001104	ss142467571	Set2	TGCTTTAACCAGTTTCAACTTGCAGCCCGATGACATAAGCCTAGAAGCANAATCCATGCTGCCTCGCTGCAGGACATAGCTTCTCATTAAAGAGGTAA	355	MGA10	26.2	MGA10	22176406	22176504	GGA08	8644632	8644834	Mapped
MGS3A005662	ss252440997	Set1	ATGAAGTTACATCACAAAGTGTGAAAGGACAATTTAACCAAACCTNAACATAACTGCATACTTTCATTTCCCGTT	356	MGA10	29.9	MGA10	22229509	22229584	GGA08	22077680	22077752	Mapped
MGS3B001908	ss142466162	Set2	ATTCAAACATTAAATGCCATGAGGCTATACTTTTTACAGAAAGAATTCANATTACTGCACAAACAGCTGAAACCACACTGACTGTGCCTTCATGACAAGC	357	MGA10	50	MGA10	24943624	24943724	GGA08	24930193	24930386	Mapped
MGS3A001634	ss252440845	Set1	AAGCGTACAAAGTACAAAAGTTCACATTGTATACAAGTGTTGTCCTTTANGAAGGTTTTCTCTAGAGCTCAGAGGTAGCAATCTAGCGTATTTTTCTGGT	358	MGA10	66	MGA10	28356610	28356710	GGA08	28062351	28062622	Mapped
MGS3A003730	ss252440908	Set1	GAAGGGGAGACGGGAGGAGAGGAGCAGCAGAGATTGGNGGTGAAGGCTGATGTGAGAGAAATACGGTGACATTTAGGAGTCCT	359	MGA10	69.7	MGA10	30044856	30044899	GGA08	29639108	29639191	Mapped
MGS3B000922	ss142466663	Set2	TTCCAATCTGCAATGTAAAGCACACCTTGCTTNTAGTAAGATGCTTATTTGTACCTTGTCCTTAATTTGTTCAGAAGTCCCTG	360	MGA10	76.7	MGA10	30654322	30654405	GGA08	472778	472903	Mapped
MGS3B003048	ss142461571	Set2	CATCAGAAATATTTGCTACGTTATGAAGAGAGAATNGTGTCACCACTTGTGGGCTCCACCATTTTCTAATTATAATTAATGT	361	MGA10	76.7	MGA10	30654785	30654867	GGA08	30199321	30199403	Mapped
MGS3A001279	ss252440822	Set1	TAAAAAAAATTGTTTATCCTCCTTAAAAGCAAGATATCAACATTTGGAANAATGAGAGGTTGGACTACTGATTGGCTGATGGATTTGCATTTGTATCCAG	364	MGA11	0	MGA11	1076543	1076633	GGA09	3306321	3306599	Mapped
MGS3A006383	ss252441028	Set1	GTATTAGCTGTAAGAGGTTAACAACTTCAGCAGCTCTTGTCATTANACTTAACTTGTAAAAACTGCTTCCTACTGGCTTTTCTGAATGATC	365	MGA11	0	MGA11	5644576	5644609	GGA09	11309542	11309619	Mapped
MGS3B002394	ss142465350	Set2	TGCCCATTGAGTTCTACACCAGTGCTCACCTACAGCAAAAACTCCCTTTNGCTCTGCAGGCAAAGCTCAATTCTCAGCACGTGTTGCTTCACAGACACAG	366	MGA11	0	MGA11	3119064	3119164	GGA09	4653267	4653651	Mapped
MGS3B002295	ss142468004	Set2	AGGGTATCACTTTGTTCAAGCTTCCCAGACAGCTCAAATAATAAGGATANAACCTCAAAGAAGTCAGCTGTGATGTGAATAATTTCTCATAAGAGAAGAT	367	MGA11	1.5	MGA11	5203255	5203355	GGA09	6745235	6745489	Mapped
MGS3B001864	ss142466975	Set2	AGTCTTTTCAATTGGAATCAACANGTACAAGATTTGCTACTGTAGTTGCCCTCTATGTGCCT	368	MGA11	6	MGA11	10688724	10688786	GGA09	12324721	12324772	Mapped
MGS3B002298	ss142466993	Set2	TTTCAACATGAGCCTCCAGAGATTAAGGCACCACANTCTATTTGTCACTCTACAGAGCATGAGCCTGAAAGTCCAGCTCAAGGCAG	369	MGA11	6	MGA11	11507496	11507582	GGA09	12769889	12769987	Mapped
MGS3A004806	ss252440963	Set1	TCCCTGTGGGAAATGAGTCTGCAGGTGCTTTTCAATGGGGAAAGCANACATGGAAACATCTTGATGCTTC	370	MGA11	9.9	MGA11	12653297	12653367	GGA09	13882747	13883066	Mapped
MGS3B002301	ss142465883	Set2	ACTTAAATTTCTCTTTTGGGTACATATGTNTGTGTGGAAAGGGGAAAGGTGGAGGAAGGATGGCTCAGCTTTCCGACTGC	371	MGA11	14.4	MGA11	14021651	14021731	GGA09	15223529	15223657	Mapped
MGS3B002469	ss142460488	Set2	CTCCCTCATCTTTTTCACTTTTACCAGCCTCCTATGCGTTATTGTCATCNTTGACTGGGGGCCGAGAACTGTGTGTGG	372	MGA11	21.4	MGA11	14575980	14576058	GGA09	9810359	9810440	Mapped
MGS3A007328	ss252441058	Set1	TCAATGATGACAATAACGCATAGGAGGCTGGTAAAAGNGAAAAAGATGAGGGAGATGGATT	373	MGA11	21.4	MGA11	14576003	14576064	GGA09	15743942	15743994	Mapped
MGS3B001428	ss142468491	Set2	GGTTATAGGACTACTGTCATTTCTGCTTCTATTTTAGCAATATTTGAACNTGAAAACATTCCAGTGCCACCTTTTACAAGTATACAAGTAAACAAACAGA	374	MGA11	21.4	MGA11	15137374	15137474	GGA09	9288559	9288693	Mapped
MGS3A000719	ss252440757	Set1	ATTAAAACTTGTTCTTAGGATGGATGCGTTTTTAGCTTATCTTGCACTGNGATTTCTTCTGCATCCCTAGCTAATGGTGGGAGGACAGCTTGTGATGGAA	375	MGA11	30.4	MGA11	16724511	16724611	GGA09	17815794	17816024	Mapped
MGS3B002433	ss142460424	Set2	CTTTCAGATTCCTTCATTTTTAAGCATGGGTGTAACTTTGATCTGTGCTNTCCTCTGCATTCTTTCTCATAGAAAAAATCTTCACGACAAAATTGGTATT	376	MGA11	35.1	MGA11	18062233	18062333	GGA09	19377796	19378275	Mapped
MGS3A003945	ss252440916	Set1	AGGAGAGACACCTCGTGGTGTCACCTCNCTGTCAGTGCATTAAAAACAGATTTCCGGCTTGCTGAGAAAGAATTTGCT	377	MGA11	42.3	MGA11	19466033	19466111	GGA09	20914391	20914458	Mapped
MGS3A000173	ss252440706	Set1	GTATCAGATGTCACTTGACCACAAAAAAGAGTCAATCCTATCTATATTGNTCTGGTCAAAACGTCAAGCCTGCTAAATTTGAAGTCTAGCACTGCAACTG	378	MGA11	42.8	MGA11	19901956	19902056	GGA09	21346344	21346496	Mapped
MGS3B001225	ss142467895	Set2	GCATGCCTTCAAAAAGACCTAAAGTCCAAACATCTCCACGGGTCACCAGNATAAATAAAACAACAAGGTGCAAAAGGCATTCAAATAACATCTCTGTGCT	379	MGA11	46.3	MGA11	21187914	21188014	GGA09	2966302	2966436	Mapped
MGS3A003892	ss252440913	Set1	CTGCTGCTATGCTGTTCATTTTCCTTCCATTTTATACGTATTNTGAACTAATCAGTGTGCTTTTGTCTCCTAATCCCATAGTAGTAGTTTGAA	380	MGA11	56.9	MGA11	22748092	22748185	GGA09	24131178	24131303	Mapped
MGS3B001804	ss142466563	Set2	TATTAAACATCATGTGAGTGCCATCTCCTTTTATCANAACAGGCCCAAATCCTTTCTATAGGCAGCACTAA	381	MGA11	59.8	MGA11	23688717	23688788	GGA09	25026876	25026947	Mapped
MGS3A006575	ss252441036	Set1	AACAGGTGCATAGTTTGAAACAAANGATGCAGTAATGCTCTAACAAAGTTTTCTGCTTATATTTACAGCGCGTCT	382	MGA11	59.8	MGA11	23908303	23908378	GGA09	25235281	25235369	Mapped
MGS3B000094	ss142462199	Set2	TGATTCTTTGAAAGGACCAGCAGAAGAGAGCTCTTGTTGGAATGATCCANACTTCTCTGGGATGTCAGCCAAATGCAAACTGGGGCAGAAGTATGGGCTG	385	MGA12	0	MGA12	5813912	5814012	GGA10	7181652	7182169	Mapped
MGS3A006264	ss252441022	Set1	TCAAATCAATGGAACCAGTAAAGGACACTGCTGACCAGCTATCTGCNTAGCATTGTAAAACTTTGGTCTCAGGCTGCCACTAATCCTGTCTTACAGG	386	MGA12	0	MGA12	7190297	7190394	GGA10	8503388	8503495	Mapped
MGS3B000257	ss142462418	Set2	ACATCCATGCCATATCAGAGCCATCCACCAGGGGCTGAAGCCTTGAACTNTTCATTTATGGAATGGAGAAGTGACACTACAGCCTGCTGGCAGGCACTGC	387	MGA12	9.3	MGA12	10991746	10991846	GGA10	9765838	9766238	Mapped
MGS3A001153	ss252440809	Set1	AAGGCTTCCACTAGCTGTTTGTGACCAGTAGCAGATATTAGGAGTTACCNGCAAAAACTGATTTGAAACAGTGAAATACTGCAGCTGGTTTCACACAGAC	388	MGA12	13.6	MGA12	12664216	12664316	GGA10	14464235	14464549	Mapped
MGS3B000396	ss142462732	Set2	AAGACGTCAGTCATGACAGAAACATCAGATTTGCTTAATGGAGCATCTTNCTATAGGAAAAACCTGGAGGCTGATAGGCTGGGA	389	MGA12	17.7	MGA12	13033675	13033759	GGA10	14799762	14800137	Mapped
MGS3B003081	ss142468762	Set2	AAGACCTGGAGATGCTTCAGGCAAACTGTNTATAACTTAGAGGAAGGTAAAAAGAAGCTCATAAAATGTCTTCCCAAGGA	390	MGA12	17.8	MGA12	13471672	13471752	GGA10	7365129	7365269	Mapped
MGS3A000435	ss252440728	Set1	AAAAAAAACCAATCCTAACCTGCTGAAGTTGAAGTGGCACATACAACTGNACAGCTTTGATTATATTTTGCCATAGTTACACAAGATATGGAAATAAAAC	391	MGA12	17.8	MGA12	10028156	10028247	GGA10	11671806	11671991	Mapped
MGS3B001323	ss142468159	Set2	GAAGGCTGAAAGCAGAAATTCCTGGTGTTTTNTGTGAGGTGGAAACCCAAGAGGAGGATGTGCCAGGGCAGGACTCTGCGGT	392	MGA12	23.5	MGA12	14554059	14554141	GGA10	6273080	6273206	Mapped
MGS3A004841	ss252440964	Set1	TCTCAGGAGTTTATTCCTTTAGAANACTCCTGAAGACCAAACCATCTCTGTGTAAAGATGTGAAATTCTT	393	MGA12	24.8	MGA12	14413711	14413781	GGA10	16138560	16138805	Mapped
MGS3A004198	ss252440929	Set1	AGGCAGACTAGCTCTGGACAACTCTGNCACAACCAACTGTGGCTGTATTTTCATAAACATGCATACATACACACATG	394	MGA12	42.2	MGA12	16439302	16439379	GGA10	18389980	18390182	Mapped
MGS3B002999	ss142461484	Set2	CTGGCTTATTCTTGTTTCATTGTTAAAANTGGACCAAGTTGGCTAGCCTGTGAACAGCTTGTCATGATACCAATTCTCA	395	MGA12	43.9	MGA12	17349247	17349326	GGA10	3152669	3152772	Mapped
MGS3A006252	ss252441020	Set1	GGACAGCTGATTTTGTTCATGCTAGATTANGTGCAAACTAAAAATGGACACCTTCCTTGTGCCACATGGCTTTACTGTGC	396	MGA12	48.1	MGA12	18124994	18125074	GGA10	20233909	20234216	Mapped
MGS3B002727	ss142460973	Set2	TTCCCTCACACAAGTCCTCAGACAGCCTTATATCCCTGAATTTCTCATTNCACAGAGCTGAACTTGGCTCCATCAGAGCTC	397	MGA12	58.4	MGA12	19917159	19917240	GGA10	21867851	21868002	Mapped
MGS3A005510	ss252440990	Set1	ACCAAGATGTTAAGGAGTAACACCTTATANTCCACAGACAGTTCTGCAATTAGTCCTTAGTACCAGAGCACATTTCCAGT	398	MGA12	58.4	MGA12	19844957	19845037	GGA10	21939149	21939270	Mapped
MGS3B002966	ss142461424	Set2	TGAACTCACAGCTGTCGAANGGCTCTGAGCTCACCAGGCACACTGAACATGCCCACAGAGCTCCAGGGTG	401	MGA13	0	MGA13	2040074	2040144	GGA11	924569	924923	Mapped
MGS3A000972	ss252440789	Set1	CTCCTTTGACCCAGCTTAAGGCCGTTACCTCTCATCCTTTCATCCTTTANGCATACAAGTTGTTCTCTAGAGAGAGGGAGAGCAATCTTTCAAAGGAGCC	402	MGA13	0	MGA13	1199636	1199736	GGA11	1605248	1605433	Mapped
MGS3B001142	ss142467708	Set2	AATACAGGAAGAACAAAATGAGACAGCTGAAGAGAGTTCCCATACATTCNTGTCCATTTTTACAGTAATTTCTGGAGCACGAACAACCAAGAACAAAGCA	403	MGA13	0	MGA13	3825835	3825935	GGA11	17910853	17911055	Mapped
MGS3B002617	ss142460793	Set2	GTCATCAACCCACTTCATACCCTGCTTTGCAGGATGCATAAAATGGGCANAGGACAGTTCTTATTTGTTCAACACAAGATAAAAACACACAAAAAGTGAT	404	MGA13	0	MGA13	4266991	4267091	GGA11	4471156	4471430	Mapped
MGS3A003023	ss252440882	Set1	ATCCCAGGAAGTGCCTGCAANAGAAGAGCCAGAGAGCTTGCAGGATGGCACAGAGTACCATGTTCTCCAAT	405	MGA13	0	MGA13	5684479	5684550	GGA11	6153228	6153393	Mapped
MGS3B000380	ss142462705	Set2	CAGCAATCTGCAGGACCGGGCTTTCAGAAATTCAAATAAAACAGGTAATNAGTGACCTCTGCTCAAGGTATCATCACAACCACCTGACAGAAGAAAACCT	406	MGA13	0.6	MGA13	6640417	6640521	GGA11	7277590	7277959	Mapped
MGS3A003982	ss252440917	Set1	AAAAAACTCTTTTTCTCAGCTTCTTATAGAACNCCATTCTTTTCCAGTGCATGCTTGTCGTAAGTGACCTTTTTGCAACTGTG	407	MGA13	0.6	MGA13	7942214	7942290	GGA11	8668176	8668303	Mapped
MGS3B002482	ss142460522	Set2	GGACCTCATGAAGAAATGTGTGTCAAAATATGGGTTGCACTTGAATTCANCGTGTACATCATGCACAGAAATTCTAACAGCCCCCTGAAACAGTCTTCTA	408	MGA13	0.6	MGA13	6419497	6419597	GGA11	14922430	14923085	Mapped
MGS3B001477	ss142468638	Set2	AGATGCTGCACATTTGTGGTACCNTTTAATTTTAGCCAGAGTTAAAACCACTTATGTTTAGACCAAACACTTGA	409	MGA13	1.3	MGA13	8812886	8812960	GGA11	12318372	12318512	Mapped
MGS3B001392	ss142468376	Set2	CTTCTATCAGAATACTGAAAAGTTTGCAAGTTACCATGTGATTTTTTAANAACTTTTTCCTCCTTTGAGTATGCTAAAGCAGTAAATATCCCCTTCAGAT	410	MGA13	2.7	MGA13	8735925	8736025	GGA11	12396944	12397068	Mapped
MGS3B002952	ss142461395	Set2	AGAAGGTTGCCCTGGAAAGGTACACATTTGATAGTCAAACAACACAACCNCCTCAAAATTGCTGAAGGGCATTGGAGAAGTGGCTG	411	MGA13	2.7	MGA13	9095819	9095905	GGA11	9888387	9888805	Mapped
MGS3B002259	ss142468369	Set2	CTCAAAACCAATGTTAACATTTGCTGTTTTACCCAGAGCTTCCTCAAAGNTACATCCCTCAGAAGAGAAATGCCTCTTGAGACAAACCAAAGCCCCACAG	412	MGA13	16	MGA13	15046045	15046145	GGA11	16541356	16541558	Mapped
MGS3B000448	ss142462895	Set2	CTCCTGGAACTTTCAAAACTGTCTCATCATAAAAATACCATTTTGCAGCNGAAAGATGATAGCTGAAGGGGCTACAGTTACAGCAGAACTAATCATTTAG	413	MGA13	24.4	MGA13	15424285	15424385	GGA11	17016918	17017579	Mapped
MGS3B002489	ss142460538	Set2	TCCCAGCCTGCATCCCTTCTCTTCTCCCTTCCCATGGCTGGTTTACCTANTGGTCTGTATAAACACAGGAAATGGAGTTATTCGGTTAT	414	MGA13	32.9	MGA13	17500630	17500719	GGA11	2500606	2500699	Mapped
MGS3A002976	ss252440880	Set1	CAAATCTTTGGTAATGCCAGAAGTTAGTGGATATGAAANTAACAAGGAACTGGAAGAGAGCTCAGAGGGATGACCAACCACTAATGGAG	415	MGA13	44.9	MGA13	18136294	18136383	GGA11	20025956	20026107	Mapped
MGS3B002771	ss142461051	Set2	ACTTCTTGAGCGATGACGAAATGGAGAAGAGAAACGTGCAATCTTCAGANGACTCCTTCGAGCCTTACCCTGAGAAAAAGTGAGG	416	MGA13	54.4	MGA13	18891643	18891728	GGA11	20735308	20735428	Mapped
MGS3B002698	ss142460927	Set2	GATTCAGCCATAAGCTGCAACTGCTATGCTCTGCTTGATGCAAACTGTANTTATGCTGTGATTTAGGTGATTTAGTGCTGCTGTACTCCACAAAAATGAA	417	MGA13	54.4	MGA13	20065749	20065849	GGA11	21862813	21863071	Mapped
MGS3B001667	ss142465895	Set2	CCAGTACCACAGTTCTTTCTGATGGAATAGACAANGAAGAGCAGAAGCTTCATGCTCTTAATAAATACGGATTTAAGCCACATAC	421	MGA14	0	MGA14	5829236	5829321	GGA12	5879681	5879783	Mapped
MGS3B002057	ss142467258	Set2	TTTCTGTAATGGAGAGAAAACAACTGCAGAAGGCTTTGGTTTTGGTCATNTTTGGTGTAAAACAGCAATGAAAAATGACCTGTATAGTTAGAGGAGCAC	422	MGA14	1.1	MGA14	6963055	6963154	GGA12	6949021	6949249	Mapped
MGS3A005937	ss252441007	Set1	GGGGCAATAGTTACAAATGAATGAATCTTTGTAGGAAAGGCCTGTAACANCAGTCACCAGGTATGTAGGAAGTGGATGCTGTGCTGAGCAAGCAGT	423	MGA14	2.3	MGA14	9149708	9149804	GGA12	8999728	8999898	Mapped
MGS3A005979	ss252441011	Set1	ACTATCTTTGGCTGGAAATCAAATGAGGAATTTANAATGTGCTTTGGAAATGTTATAT	424	MGA14	6.2	MGA14	10178625	10178683	GGA12	9937312	9937371	Mapped
MGS3B002061	ss142465903	Set2	TGTTGCTCGGCAAGGGACAGCATCGTGTTCAGAAATACCAAGGGGAAATNCAATTTTTTGGAAAGCAGGTGCCCTCTTGGGAAGATGTTGCATCACAGGG	425	MGA14	8.9	MGA14	10881048	10881148	GGA12	10644350	10644483	Mapped
MGS3B000293	ss142462530	Set2	CTGTAGGACAGGAACAGGCAGAAACTCAATGACAAGTTCATAAAGATGCNAGAGCTGCTGAACATCACCTTTCTGCCCGTGATGGTAGGAGAAGATGGAG	426	MGA14	9.1	MGA14	6726634	6726734	GGA12	10653336	10653670	Mapped
MGS3A004379	ss252440939	Set1	TATGGCACCAAGAAGCAAATTTCTTCAGTGCAAACATTGNTTTCATGTTGCCAGTGCATTAATTAGCAGACTTCGCACTCCAGTGCACGA	427	MGA14	11	MGA14	11845844	11845934	GGA12	11582508	11582640	Mapped
MGS3A004440	ss252440944	Set1	ACCTTTAAGCCTTGCTTGTACCATGCGTGATAGCCAGGTTGCTGCAAGCNACGTGCTTACAGCTATGGAAAAGAGGTATGGTCCTGCCTG	428	MGA14	23.2	MGA14	14715315	14715405	GGA12	14303038	14303276	Mapped
MGS3B003213	ss142461863	Set2	TTGGGAAATTCTCTCAGCCCTTAAAATTCATGCAAAGTGTGTAACGAAANGCCAAGCAATGAATCAGCAACTGTTCCATCCTGTTCCCCCCTTCCCAGAG	429	MGA14	29	MGA14	14760804	14760904	GGA12	14343815	14344113	Mapped
MGS3A001266	ss252440820	Set1	TAGAACAGCTGGGAAATCAATAGGCCAGCCTGGCACTGAGGGCCCTTCTNTCCAGCCTGAGGTTCTATAATTGAGAGTCTATAGGGAAATGCCCCCGTGC	430	MGA14	40.2	MGA14	17145632	17145732	GGA12	16972185	16972343	Mapped
MGS3A002287	ss252440860	Set1	TCTTTCCCTGTGTTTGACCTCATAATTCCTACNTTTGTCTTATTCTGTTATTTCCATGGGAGAATCCCCTTTTAAATCAAGGG	431	MGA14	47.5	MGA14	18440960	18441043	GGA12	18262609	18262715	Mapped
MGS3A003474	ss252440898	Set1	CACTTAAGGGCCTTACACTGAAAAGTGCATATCTGGAGAAAAGAGANATGCAAATACTGAGTACCCTTACA	432	MGA14	54.7	MGA14	19386954	19387025	GGA12	19204564	19204636	Mapped
MGS3B002743	ss142461001	Set2	TATTAAGACTGACTTAAGAGGAACAAATTCAGTCCATGTAATGATTTCCNAAATCACCCTATGGGGCTATGGCAAAGAAAAAGCTATCCCAA	433	MGA14	55.1	MGA14	19846365	19846457	GGA12	19612975	19613208	Mapped
MGS3A000578	ss252440744	Set1	GATGATTTACAAGGCACGTGAAAAATGTCGTTATTTTTCCTCCTTTCAGNTGCAAGTCAACGCTGGGGAAAGGATGCTTAATTATCTCTGTCAGCCTCCT	436	MGA15	0	MGA14	1818988	1819088	GGA13	1728724	1728952	Mapped
MGS3B003110	ss142461694	Set2	AGCAATCAGCCTTCAAAACTCAGAACNTTCTGGTTTGAACTGCTTCCTTAAGATGAAC	437	MGA15	0	MGA15	2630902	2630960	GGA13	2955915	2955963	Mapped
MGS3A006891	ss252441048	Set1	TGTCTTGCTTCTTAGGTAGCAACAGATAACCACTGATGNAAGATATGCTGGAAGTATGCACAGAACTAGTTGCATAGTCTACAGCAA	438	MGA15	0.8	MGA15	3391122	3391209	GGA13	3706640	3706727	Mapped
MGS3B002133	ss142465564	Set2	AACTACGAAAATGTCAAGTCAGGTGGGAATGGTGAATGGTAATCTGAAANTTATCCCAGTTACCTTATGTTAATGAGAAGAAACAATGCCGAGTTTTCAA	439	MGA15	0.8	MGA15	4705878	4705978	GGA13	4965442	4965607	Mapped
MGS3B001299	ss142468079	Set2	ACATTCACTCAGCTGTTCATTTCCTCTCCCATGCAAGTTCTGGTGGCAGNAAAGGCACTGAACAAATGTTAAACACTGCTGATTGATGAGGATGAAAGAC	440	MGA15	0.8	MGA15	4121933	4122033	GGA13	14521638	14521765	Mapped
MGS3A007601	ss252441069	Set1	ACAAGTGACCATGTTCATACTGTGAANTATCTATCTCAGATGACTCATCAAAATGC	441	MGA15	0.8	MGA15	NA	NA	GGA13	6280252	6280309	Mapped
MGS3B002135	ss142465604	Set2	CACCTCAGTGGTGTGAATGGGAAAGCAGCCTTCTCTGTGCNCACATGGCACCTCTGCCTTTAGGGGCTGCTTCTGGGAGGTCTGAAGGAGC	442	MGA15	4.3	MGA15	7777836	7777927	GGA13	7979514	7979683	Mapped
MGS3A000165	ss252440705	Set1	GTCCTACCTGAAGTAAATCAGTTCATTCTAATCTGTCCGATATTTAAAGNATGTAATGAATATTGCCACAACACAACTGACAAATGTATTTATTATCTGT	443	MGA15	4.3	MGA15	7830621	7830721	GGA13	8030586	8030793	Mapped
MGS3B001236	ss142467920	Set2	GCTGTGAAACCTATGTTCTCCCCTTACAATCCCAGGACAAACTCAGCGANTGGTACAAATATGTTTTGATGATTTAGGTGTGTGTTGACTTTGTGTGTGA	444	MGA15	5.7	MGA15	8307856	8307956	GGA13	10769971	10770238	Mapped
MGS3A003240	ss252440888	Set1	ATTTTTAACCTTTAGCTTTCTATGCAACAATTANTCTGGTCAGCTACAGCTAAAAGAAAAAACAACCTTACAATCCAGCTTATG	445	MGA15	10	MGA15	9566672	9566756	GGA13	10017453	10017646	Mapped
MGS3B002136	NA	Set2	CAGCCCAGTTCAATGTGCATGAATTTCNTGACCCGGTGACGGAAGTTCTGTATTCCTGTCTCAATACATGGAAACATC	446	MGA15	13.8	MGA15	10882380	10882455	GGA13	11353849	11353983	Mapped
MGS3A000940	ss252440783	Set1	GGTGTCCCAAGAAAAGTCTGTATTCCCCCTCAGACATAGAGAAACAGATNACTTATGAACAGAGAATTGTTAGCTGCAGACTGAACTAACAGCATTGACT	447	MGA15	16.8	MGA15	11356488	11356588	GGA13	11912696	11912846	Mapped
MGS3B002138	ss142468107	Set2	CCCTGCAGTGGTCAGATGCTGCCAAAAAAACCAAGGATGTTAAGAATGANCAGTGCTCCCCTGCCCTGAGTTCAGCCTACACAAGACAAGAACAGGCGTT	448	MGA15	17.7	MGA15	11698940	11699009	GGA13	12236296	12236506	Mapped
MGS3B002921	ss142461342	Set2	ACAGCTGGAAACCCACCAGAGCCCCACACCAGCAATTAGGGGATAAATANAAGAATGGTGTAAAACAGCAGGGAGAGAACACACCTCGAGCAGGG	449	MGA15	22.3	MGA15	12638696	12638791	GGA13	5774660	5774864	Mapped
MGS3A000744	ss252440758	Set1	AGGAGCTTTCCCCGTGGGAGCTGTCTGCTTTAAGCAAGGAGGAGGAACANTCTGAGGAGAGAAAGACGAAATGCATATGGAAGAAGGAATATTTACTCAT	450	MGA15	24.2	MGA15	12733084	12733184	GGA13	13235073	13235181	Mapped
MGS3B002847	ss142461215	Set2	ACGTGGAAGTGTTTAGATGTCATCATCAGATTNTTGTTTACCCCAATCAACATGAGTCTGACAATAAATTAACGAGTTCACGC	451	MGA15	29.7	MGA15	13821360	13821443	GGA13	14232006	14232078	Mapped
MGS3A003255	ss252440889	Set1	CTTATTTTCACATGGATACTCATGCTTTATCAATATGTCCTGGNTTTTAATTAAAAGCTGAGTGTACAAATGTGCTTTATATCCTGCAAACGGG	452	MGA15	44.3	MGA15	15622487	15622581	GGA13	16202717	16203035	Mapped
MGS3B000477	ss142463001	Set2	AGACGCCCTGCTGGCACAGGCTGATGTGGATATTTGCAAAGCTCTGCATNGATGTGCTCCAGCTGAGAGCCTGGCTCTGTGCTAACCCTGTCCCAACAGC	453	MGA15	53.2	MGA15	16587182	16587282	GGA13	17253382	17254141	Mapped
MGS3B001322	ss142468154	Set2	TCTTAGCAGCCAGGTATCTTAGCCTGTTCAAGGGCTAGCACAGCTTAAANGCTGTAAGCTGCAAAGGAAACCCAGAACGACAAACAATTGTAGGAA	454	MGA15	56	MGA15	17079394	17079490	GGA13	1120926	1121140	Mapped
MGS3A000768	ss252440760	Set1	ACTCATGTGCGTGGGGAGCTGCGGGATTTTGCTCACACAGGAGGGAGGGNAGAAGTTTCTCTCCAGTTTTCGCAGGATTTTGTTTGCTTTCATGCCTGGG	455	MGA15	56.6	MGA15	17190437	17190537	GGA13	17885343	17885569	Mapped
MGS3B002842	ss142461205	Set2	ATATTCGTGTGCCAGTTTATATGTATGTATTTGTGTGTTTGCTTAAGNAAGGGCAAGCTGTACACCAAAGTCATCGCATCTTCATTCTGCGTGTGCTT	456	MGA15	59	MGA15	17898928	17899026	GGA13	18561145	18561381	Mapped
MGS3A001658	ss252440848	Set1	AAAAGCAACGTTCTGACTAAATGAAATATCATCATAAAACATACAAGCANAAAAAGGAGTCCCCTGACACAAAAGCACCCACTGAAAAATATTCAAGAGG	460	MGA16	0	MGA16	1423134	1423182	GGA14	1433918	1434250	Mapped
MGS3B002817	ss142461151	Set2	GTGCAGCTGATGCCTTCCAAGCAACAAGGCTGTGTGCATGGGAATAATCNTGAGCCAAGCCTTTCTTGCTCATTTCCATCTAAGGTTTTGAGAATACTAT	461	MGA16	2.5	MGA16	2389223	2389323	GGA14	2348432	2348676	Mapped
MGS3B002673	ss142460888	Set2	AAGAACTGTAATATAATGAAAGTCCATTAAAAATGGAAAACTGCTCATTNACTTAAATGCACAATTGCAATTTAAAGGAGCAGCTGTGGATTTGGCCCCA	462	MGA16	18.4	MGA16	4666528	4666628	GGA14	11411542	11411853	Mapped
MGS3A005556	ss252440993	Set1	AAAAAAGGTGCTTCTTATGCCATGGCATCANTTGAATGAACCAACACAAAACAACCTGCAAAACAGACAAGGCTGAAATGT	463	MGA16	20.4	MGA16	4919254	4919328	GGA14	4639267	4639411	Mapped
MGS3A004873	ss252440966	Set1	AGCAAAAGGATTATTTTTATTCCCTGACNTGTTTACAGCATATTCACGAGCTGTACTCCTTCAGCCCCACAGAAATAGT	464	MGA16	26.8	MGA16	6162608	6162687	GGA14	5882024	5882133	Mapped
MGS3B001890	ss142468085	Set2	TCCTTGTCCCAGCAGTGGAACCACAGCAGTCAATTAGCATGGGGCAGTTNAGCAATTTAATAAGCAACACACACTGAATTTTGCACCTATTCA	465	MGA16	27.3	MGA16	6364082	6364175	GGA14	6091220	6091317	Mapped
MGS3B001243	ss142467937	Set2	TAGTCAAAAATGTACCTCTGGAGCTGAGATGCAAGATTAGTTCAAAAGANTACTTCAAGCTAATCTTCCCAGCAATTAAAGTTTAAG	466	MGA16	33.7	MGA16	9029394	9029481	GGA14	6886019	6886187	Mapped
MGS3A005360	ss252440987	Set1	GTGTTACTGGGGAAGGTCAAGTACCAAACTTCCCCTTATCTTCTTTCACNAGAACAAAAATTGTATTTAATTTCAG	467	MGA16	39	MGA16	7930945	7931021	GGA14	7686695	7686787	Mapped
MGS3A007553	ss252441066	Set1	ATATATTCCCCTCTGGGAAGTGAAAAANGTATTTTAGCTGCAGTGAAGATTG	468	MGA16	39	MGA16	NA	NA	GGA14	9807926	9807979	Mapped
MGS3B003036	ss142461553	Set2	CTAGTTCTGTGTTTCAGCTAATCTTCTAAAACACAGGGCTATTGCAGTCNGCTGGAACACGCACAGAGACAGAACAGAACTCAAAATAAATGACGACTTC	469	MGA16	40.8	MGA16	11004458	11004558	GGA14	10925400	10925765	Mapped
MGS3A004270	ss252440931	Set1	TGTAGGTCTGGCAATGTCATTTCCTGCACGGAGTNCTTTCAGCTCCAGTCTCTGCTCCTACTGCCTGCTGGACATCTTGAGCTTT	470	MGA16	40.8	MGA16	12565418	12565503	GGA14	12642556	12643196	Mapped
MGS3B000506	ss142463063	Set2	AAATGTGAATACCATTGTCGTAGGAAACAATTTGAGTGTTTCAGAGTGANAGAGCTGATGAATAAGGTCTCTATGACCCCATCAGCCAAACACATGCTTC	471	MGA16	40.8	MGA16	13079525	13079625	GGA14	13219354	13219606	Mapped
MGS3B001694	ss142466012	Set2	GAATGAACAGGAAGGTAAGGGAGGGACNTTAAGAGGTTCCTTCAGAAGGCCTTGATTATTTCTACTACCTAGCAGCCT	472	MGA16	40.8	MGA16	13398617	13398692	GGA14	13519990	13520087	Mapped
MGS3B002881	ss142461280	Set2	TGTCTTTAGTGTCTTTAGCACTTCCACATTAGAATTTATATTGAATTTTNCTTCCCTCAGTTCCTGCCAGCCCCCTCCCTAAGAACATCCCCAGAATCAT	475	MGA17	0	MGA17	271253	271353	GGA15	235780	236239	Mapped
MGS3A005502	ss252440989	Set1	AAGCAAGAAGTGCTGAAGAACCNCAGGCTCTGCCAGTGTGAGAGAGAGAAAAACACAGTGATACTGGGGAAGA	476	MGA17	1	MGA17	840175	840248	GGA15	821021	821126	Mapped
MGS3B002780	ss142461071	Set2	CAATAAAACAGTCCGAAGCAGATGTATTTTGACAATCAATCTCCTTGCCNTCAAATGCCTACTGGAGCTGAAGCTGTGCAGAAAGCCTTTCCTCTGAAGA	477	MGA17	1	MGA17	1146269	1146369	GGA15	1116557	1117174	Mapped
MGS3A004124	ss252440927	Set1	GACAGTGTAAAGGAATCCGCAGTGTNCAACTTGTGTGTGAGAGATGAGTTGCAAAGGGATGGAAGGCCTTTCAGTG	478	MGA17	1.1	MGA17	1847019	1847095	GGA15	1799921	1800001	Mapped
MGS3B002551	ss142460671	Set2	CATAGGAATATTAACTGAATGCCTGGGAGTGCCACCACAATCCAGAGCTNAAGCTTAACAACCACAGAAACATCAGGAAACTCAGAGGAAGGGCAAACTA	479	MGA17	5	MGA17	2651572	2651672	GGA15	2599104	2599605	Mapped
MGS3B002830	ss142461181	Set2	ACAAATAGCCTAGAACATCACATGCTGTAATAAACAGTGAGATGATGCTNGAGCCCTTAGGTCTCACTTTATCCTGTTTCAAAAACAGACA	480	MGA17	5.8	MGA17	2918557	2918648	GGA15	2851575	2851793	Mapped
MGS3B001446	ss142468545	Set2	ATATACATTCATTTATATCAGAAATTTGCCAANTTACTTTCCAGTCCAAAAAGAAGCACAAGGAGAGAACCACGTAATGGGCT	481	MGA17	5.8	MGA17	2991824	2991907	GGA15	10042023	10042128	Mapped
MGS3A000364	ss252440721	Set1	CACGTCAAGCCTCTGCCTTGGCAAATTGGACTGGGAGCCCTCGAATGGTNGAAGTGCATGACAGAACACAACGTGCACTATTTCTCCACTCCAATGGAAA	482	MGA17	15.2	MGA17	5314846	5314946	GGA15	5158781	5159090	Mapped
MGS3B000363	ss142462673	Set2	CTCTTGGGAAGCCTGGGCTTCACTCTTTTTGCTTTAAAGAACCTTGCAANGCTGAGGACACTGCTGGGTTCTGCACCAATGCTTGGCAGCAGCTCTCCCA	483	MGA17	35.2	MGA17	7162037	7162137	GGA15	7125598	7125747	Mapped
MGS3B001585	ss142465585	Set2	CAGGGGCTGCGAGGTGCTAATTAACTGAAGTAATTAGAGAGAGTGTCTTNATCACTCCGAATTACAGCGGCTGTGGGGAGGCG	484	MGA17	38.8	MGA17	7518173	7518248	GGA15	5506347	5506448	Mapped
MGS3B002076	ss142466002	Set2	TGCCAACTGGCTTGATTTTCTAGGAGTGTTTTTGAACGTTCAAGTTTCTNAATTAATGGGCTTGTTACCCCACACGGTCAGGCTCCAATTCTTTAGAAAC	485	MGA17	49	MGA17	8491947	8492047	GGA15	8363698	8363845	Mapped
MGS3A003133	ss252440885	Set1	CTGTGCTACTAGCTGCCCTCTCTGATTCTGCTTTCCAGATGCACAAANTTTTCCCTCTTCAGTAAAAGTCAGAGAGAAAGATATACAAATCTCAGCAC	486	MGA17	49.5	MGA17	8639240	8639338	GGA15	8504912	8505257	Mapped
MGS3A000203	ss252440707	Set1	GGAGATTGGTCCCATGAGGAAGCCCTGGGAGGTTCAGATGGACAAGTCCNTGGGGACAAAGTGAAGAAGCATTTGCATCGATTTGATTTTTAATCTAGAC	487	MGA17	57.5	MGA17	12728856	12728956	GGA15	12583126	12583917	Mapped
MGS3B001995	ss142468554	Set2	GGCTCAGTGACCACAGAAGACTCTGCTCGCCTTCTTTGGTAACACACCANAAAATTAACATCCACAACAAGCAACTGTTACAGAGAATCAAGCATTTAAC	490	MGA19	0	MGA19	999589	999689	GGA17	1464851	1465174	Mapped
MGS3A001030	ss252440795	Set1	CACTTGCAGGGTTTCTGAAGCCCATTATTACAATTACAATCAAGAATCGNAGGATGCTGTACTCCGTGCCAGAAATACGTATGCACTGAACTGTTTGCAG	491	MGA19	9.8	MGA19	3642649	3642749	GGA17	4068800	4068940	Mapped
MGS3B003164	ss142461785	Set2	CTCTAGCTGCTAGCTTAATAGTCAGTAATAAATGAGTGAGAGTTTGGNGGGTGTTGGGGTTTACTCCCTGGGTTTTGCAAACTAGCAC	492	MGA19	12.1	MGA19	4433881	4433966	GGA17	4965135	4965219	Mapped
MGS3A000431	ss252440727	Set1	AAAATGTGATTATGCAAAGCTCTGAGATTTAAAGATGTTTCGCAGGAACNTGGCGAAGGGGTAGGCTCACACCAGCCTCTGCTCACTGCTTGCCCTGAAT	493	MGA19	22.2	MGA19	5693414	5693514	GGA17	6128318	6128456	Mapped
MGS3B001665	ss142465893	Set2	ATTTTGCAGAGAAAACAGGAACTNGGAGCCCGAGCATAGTTAATTAACGACTGCATTGGACTGTCTTTGTGATT	494	MGA19	28.3	MGA19	6930297	6930371	GGA17	7408431	7408514	Mapped
MGS3A005132	ss252440978	Set1	CAGCCTCAGTGCTGTGCTCGGGGCCAGGCTTTGTTTTNAGAGATGCAATGAGAACGAAGCACTGCTGTTCTATAGCCCCCAGCATACA	495	MGA19	33.3	MGA19	7197377	7197465	GGA17	7666002	7666115	Mapped
MGS3B002491	ss142460540	Set2	TGTTTTATTTCAACTTCTTCCAGCAGCACCAGACACTGCTCATAACCTCNTGCAAAATGGGAACCTTTAAGCACCTTGCTGAGAAGGGCATCAGTGTCTT	496	MGA19	40.7	MGA19	7748209	7748305	GGA17	8169861	8169999	Mapped
MGS3B002546	ss142460653	Set2	GCACACGGACACAAACACGTGCCTGTGCTTAATGAAACATCACCACCTGNGTTTAATTGTCTTCTGCTTAAGAACAAATGTTGCGTGGCATTATAACTAC	497	MGA19	49.8	MGA08	8450700	8450800	GGA17	8801080	8801473	Mapped
MGS3A006654	ss252441040	Set1	CAGCAGAGTGCAGGAAGAACTTTTCNTCTCAGAACAAATTGATTTGATTCATCTCTCGGATGAGAAG	498	MGA19	51.2	MGA19	9910438	9910505	GGA17	10601402	10601459	Mapped
MGS3B001630	ss142465744	Set2	GAGCCGTGCAACACTTGAGANTCTAAGAGACATCTTGTAGCCAGGAGACATAATAAAAGGGCCTCTGCTGT	499	MGA19	51.2	MGA19	9921243	9921314	GGA17	570350	570470	Mapped
MGS3B001206	ss142467852	Set2	AGGCAAAAGCCTTTCAGCAGAAGCTGAAATCAAAGGAGAGATTGGTCATNTGTAAGGATACATGACTATCCACAGCTGTGAGACAAAAAGGCTTAAAAAG	502	MGA20	0	MGA20	1321333	1321433	GGA18	1179608	1179838	Mapped
MGS3A004962	ss252440968	Set1	AAAACAGTGCACTTTAATGTTACTGGAAGCGTTCTCAGCCCAGATGTGTNGAGAACTTGCAGTGATATAAGGCAGGCAGTAACTCT	503	MGA20	2.1	MGA20	2031675	2031761	GGA18	2075128	2075202	Mapped
MGS3B000410	ss142462754	Set2	TCTGAATTCCATTTGTAGCCATAATTAAACTGTTTTCCTGTCCAATGGTNGGATGTAAGGAGCTGAGGACTCATCCTTCCCTCTGAGGAACCAAGCACTG	504	MGA20	15.7	MGA20	2700830	2700930	GGA18	2744665	2744905	Mapped
MGS3A001148	ss252440808	Set1	AATTCTGTTGCATTGCTCTGTGTTACTCTGTAGGTTGCAGAAGCAGTTCNTGGCACACACAGCTCCAGCACTGAGCTCGGTGGCACACGGATTTAAGCGC	505	MGA20	15.7	MGA20	4014140	4014240	GGA18	4014586	4014842	Mapped
MGS3A002797	ss252440870	Set1	ACCTCCTATCTAAAATTATGGAAGAAAAAAACATCTCAGTGTGATGCTCNGATGTAACAGAGCGTCTTCAGATTTTA	506	MGA20	32.9	MGA20	NA	NA	GGA18	9456109	9456361	Mapped
MGS3B000261	ss142462436	Set2	CGGAACGTTGTACTCAGACATGGGACAGGGTACCAGGATACGGGATATGNTACCAGGATATAGGATGTCATTCCCAGATATTGGATGCAGTACCTGGACA	507	MGA20	37.5	MGA20	11070537	11070637	GGA18	1705696	1706207	Mapped
MGS3B001823	ss142466703	Set2	GAAGATGGCACAGGCAGGACTNGGAGACATCAAGAGACAGAAAGGAGCAAGGGGCCCATTCC	508	MGA20	41.9	MGA20	6195155	6195217	GGA18	8850942	8851004	Mapped
MGS3B000315	NA	Set2	CTCTGCGTTCCTGGAAAGTGGCCTCAGCATGGTTGCATTATCCCTGCTCNGGAGTAAAATCCTTGCTTGGGTCTAGGCTGTTGCAGCCCAGTTCAGAGCT	509	MGA20	48.6	MGA20	7255449	7255549	GGA18	7830273	7830426	Mapped
MGS3B002015	ss142467983	Set2	AGAAGCATGCTGCATCCTACTGAATGTAAGACAACCTCAAATATGGGATNTAAGCACCTTCTGTGTGTGGTTTTTTGTGTTCATGAGACTATTTATGCCC	510	MGA20	49.8	MGA20	7666296	7666396	GGA18	7420908	7421122	Mapped
MGS3B002517	ss142460596	Set2	TCCTCACTGAAAACAAAATCAGTGTCCAAACCAACTGAAAGAAAGAAGANTGCTGTGAACACAGTTTAAAAGTAGCTACAGAAGAAACAGGTAACACAAC	511	MGA20	55.5	MGA20	8461026	8461126	GGA18	6622542	6622744	Mapped
MGS3B002012	ss142466913	Set2	ATGCTGTGCCTTGAATTCTTCTATCAATTCACCTGTATAATTGACCANTGTCTCAAGAGTATGGATACTGCATTTCTGAGAAGTTGAACTCTTGCAAG	512	MGA20	57.6	MGA20	9649750	9649848	GGA18	5403763	5403878	Mapped
MGS3B000481	ss142463006	Set2	GGGTATCTGGATTTCATGGAGCGTGAACTCTTTGCTCCAGTGCCTTTCANAGAAAACGTGCAAATGCTTAAGTTAGGTTTGTGGTGACACTGAGGTGTGC	513	MGA20	60.6	MGA20	10624527	10624627	GGA18	10444695	10444928	Mapped
MGS3B002726	ss142460972	Set2	TTTGGGGTGTTAAAACCCACTTTGACTTCAAGAGCTTCTCTGGAACAAANTTCCACAGTGTCATGGGGGAAAAAAAAAAAAAA	516	MGA21	0	MGA21	1488837	1488906	GGA19	1342351	1342685	Mapped
MGS3B002202	ss142468333	Set2	GCAATGCTATGGGACGGGAATGGCCACGTGCACATCAAAGAAACGGGTANGTACTAACGAGAGGGATTCATAGGGCATCCATCCCTCACGGGCTGGAGAG	517	MGA21	3.5	MGA21	2978301	2978401	GGA19	2715819	2716117	Mapped
MGS3B000398	ss142462736	Set2	CAACCTGACTTACAAATCTGTGCTGCAGACAGAACAAAATGCCAGTCAGNATAGCATCAAAAAGTCTCAAACCGAAGCGATACTGGAGCAGTGGATGGGG	518	MGA21	3.5	MGA21	3361922	3362022	GGA19	3097984	3098285	Mapped
MGS3A004719	ss252440961	Set1	TCATGCTTTCCGACCACCTTCAGCTGAGACGCTCCTGGTTAAAAGCAGCNAGAGCGCATAAGTTATCTTCACTTACTGCACAGCTCATTGCGGGG	519	MGA21	4.7	MGA21	3852401	3852496	GGA19	3541702	3541911	Mapped
MGS3B002810	ss142461135	Set2	CTGCTGCCCGCTGAGTGACACAGGCACAGATTCAGCACCACAGAGAACANGCTCTCTATTCACAAGCAAGCCCCAGCTCTGTCCTGCATCCAGGCTTGCA	520	MGA21	11.4	MGA21	4680578	4680678	GGA19	4275358	4275691	Mapped
MGS3B002208	ss142466065	Set2	TGGAGCTAAATAGTAAATTATGCATGCATATTGAAACGCCATCCGGGTGNGTGTGAGATGTAGTGTTGGAAGGGGCTTTGTGTTTTCCATTCAACCACTG	521	MGA21	16.7	MGA21	5451818	5451918	GGA19	5087924	5088074	Mapped
MGS3A000105	ss252440699	Set1	TCATCTTTCTGCTGGAGCTCAGGGATTTACACAAACTTCGTCCAGATTGNGCCTCACTAAAAACTGCAGAAATAGCACTCAAACATTTGGACACAAGAAG	522	MGA21	29.6	MGA21	6411026	6411126	GGA19	6077302	6077819	Mapped
MGS3B000184	ss142468171	Set2	TTACACCTAGATGCACACTCACAGCAGTCTCAGCTCAATCCCCATAGCANTGATGTACGTGAAAAACCAGGCAGCCATTCTCAAGTAGGTACAGTTCAGC	523	MGA21	30.8	MGA21	6412142	6412242	GGA19	6078590	6078957	Mapped
MGS3B002535	ss142460634	Set2	TACTTAAGGGTATTCTTAATGGGGATTCTCATATCCTTCAATTAAGAAANTTGCACGAACGCCTTGCTGAGCTGGGATGCTAAGAGAAATATCTTTTTTT	524	MGA21	40.9	MGA21	7275106	7275199	GGA19	6904771	6904979	Mapped
MGS3B002216	ss142466887	Set2	GGAGGCAGGGAGCTGGGAGCGCTCTGCTTCAGCCTTGCTGTCANTAATATGGTTTATGACATGAATATTTATAAGTGAGGATGTGATATTAAAA	525	MGA21	60.8	MGA21	9242742	9242836	GGA19	8805760	8805990	Mapped
MGS3B003125	ss142461717	Set2	TTCACTCCATTCCTAAAGCTGGTCTAACATNAGTTACCGTTCCTGGTTTTCCCA	526	MGA21	60.8	MGA21	9883637	9883691	GGA19	9443691	9443744	Mapped
MGS3A004009	ss252440918	Set1	TACAATACATTCATGCCCCAAGACGTTCNAGTGATTTTGTAGAAATAACCCTGAAGTAACAGGTGAAGGTAGAGAGAAA	527	MGA21	60.8	MGA21	10438574	10438653	GGA19	9675576	9675687	Mapped
MGS3B002897	ss142461310	Set2	TGCAGACCGATGCAGTCTCTCCCAAGCTTGGTTTACCTTCCTCTGCATGNCTGGTGTCCACCATATCTCTCTTTGACTCGGCTCCATCATCCAGATGGAA	530	MGA22	0	MGA22	2134658	2134758	GGA20	2666885	2667086	Mapped
MGS3A000901	ss252440777	Set1	TCCCAAGTTCACCAGCCAGGAAGGCATTTGGGTGGGAACACTTTACAAANGTCACCCCTGCCCCATCCAAACTCTGGCTGCCTGTGTTGCAGTGGGACAC	531	MGA22	0.5	MGA22	2133038	2133138	GGA20	2668303	2668671	Mapped
MGS3A006033	ss252441016	Set1	ACTTCAGCAGCAAACAGAGAGTTATTCCCNCTGGCAAAGACAGGGGACACAAGGGGAGAGCTGTCCTGAGAGACCTCTGG	532	MGA22	3.4	MGA22	5010865	5010945	GGA20	4763492	4763577	Mapped
MGS3B000011	ss142462043	Set2	TGTGTCACCTTCCATCACGCAAAGAACTCATACAACCAGCTAAGCATTCNAGTGCCCAACAGTTTGGAGAGCACAGCGCATATGGAGCTGAGTTTCACGT	533	MGA22	5.4	MGA22	5567211	5567308	GGA20	5249099	5249282	Mapped
MGS3A003266	ss252440890	Set1	TCCTGAGGACAAAGCACTTATTACAGCCATTTATCCCNCCCTTCAAGTCCTACATCCCAGCAGCACAGCTCTTGCTCAATGATA	534	MGA22	5.4	MGA22	5568012	5568096	GGA20	5249972	5250051	Mapped
MGS3A000012	ss252440687	Set1	TTTCAGAATCAGGTGTTCTGGGAAAGTATCTGCATTGTAATTAGCAGCTNACAGGATTAGTGGCAATTTGCACTGGGGTCTTCCAGAGGGTTGTGTTCCT	535	MGA22	11.9	MGA22	8633234	8633334	GGA20	7863806	7864843	Mapped
MGS3A002841	ss252440873	Set1	TTGAAAACATGACAGTCAAAACAAGGAAAGAAATCTCAGAACTCCAAGGNTTTTTTCAACTAAGGAAAGAAAATTGATTTGAAAAAAAAAA	536	MGA22	40.2	MGA22	11350372	11350453	GGA20	10352588	10352928	Mapped
MGS3B003127	ss142461720	Set2	GAAAATTCTGCTTTAAAGCAGGTGTGCCTACAGTGGCACTATATCCTAANTGCTCTCACATGCACTAAGAATTCAGGATTCGATTGTCAAAGTAAGACAG	537	MGA22	50.7	MGA22	11804131	11804231	GGA20	10938343	10938569	Mapped
MGS3A005972	ss252441010	Set1	TTCTAGACAAAGAGGTTAATTGAGGAGACNTGGACACAACATCCTCCTCAGTCTGCTCTATATTACAGTAGTTAA	538	MGA22	56.2	MGA22	13160584	13160659	GGA20	12153146	12153222	Mapped
MGS3B000466	ss142462962	Set2	TACCAGACCAATATGATATTTTGGGGCATATAAGCATGGCTAAGACAAANCTAAGACAACATGAAAACCGTAAGAAGTAATGTACCATGCAACTCAGTGC	539	MGA22	56.2	MGA22	13389011	13389111	GGA20	1575917	1576381	Mapped
MGS3B003282	ss142461961	Set2	ATAATTCTGTCCTTCTTTATATAATATATACCCACTAGCAAGCTGTTAANGCTAAGGAGGAAGATTGGCCACAAGTGTTTTGTGAGGTGATGGGGAGCCG	543	MGA23	0	MGA23	843444	843544	GGA21	817287	817629	Mapped
MGS3B002001	ss142468098	Set2	TGCAGTTCTTGCTCCAGGTAAATCCTGGTGCCAATGCTGTCCTTCAGTTNACATAGCTTTTAGCTTTTCATCTCCTCACTTTATTTCTTTGACATTTGTG	544	MGA23	2.6	MGA23	388353	388453	GGA21	391191	391294	Mapped
MGS3A000559	ss252440743	Set1	GCTTGATTTAAGCTGAAAATCCAGACCTATTTCCTGGGTACAAATCATTNGAGTGAGATGAAACAATCAATGGAAGATATCATCTGTGATTCACCTCCTC	545	MGA23	4.7	MGA23	844397	844497	GGA21	818350	818613	Mapped
MGS3B002899	NA	Set2	TGTAAGAACAGGAGTTGTCCTCCAGAAACCTTGAATTTCTTATTTTAAGNGACTTGCTGGGGCCGGCAC	546	MGA23	10.1	MGA23	1387646	1387715	GGA21	1335969	1336039	Mapped
MGS3B003159	ss142461776	Set2	TATGGGTGCCCTTAACTCCAGAGAATGCANGTTTGCAGCCTTTGGGTTGGTTCTGCACCAACCTGCCCACCT	547	MGA23	28.6	MGA23	2909900	2909972	GGA21	2790533	2790609	Mapped
MGS3A000252	ss252440712	Set1	GACTTCCCCTCCTTCCCTATGCCTGGAGACAGACCTGTCTGGATTCTTTNAGCCTAAAATAGCTGAAAGGGTTCAGGGAGGGAGCGGGGAGGACAGGCAG	548	MGA23	28.6	MGA23	2912888	2912988	GGA21	2794837	2794971	Mapped
MGS3B003220	ss142461874	Set2	ACGTGCACCTTTGTTGCTGAGTCTCTGTGCTCACTGTGAGCGTTTTGTGNTGTGCTTTAAGCTGAGGAGTCATCCTGGCCCACCAGCTGCAAAATGCCTG	549	MGA23	37.6	MGA23	3331142	3331242	GGA21	3190418	3191018	Mapped
MGS3A001643	ss252440846	Set1	AACATGCTGTGTAAAGCTGTTACAAAAGCTCCTCCCAAGCCCAAGTATTNAAGGATGGCAAGTTAAACACACTCAAAGAAGAGCAGAAGGGTGTTTGTCC	550	MGA23	38.9	MGA23	4375826	4375926	GGA21	4208276	4208462	Mapped
MGS3A001592	ss252440844	Set1	ACTGTTGAATGTGCATCTCTTCCCATAAATAGGTTATCAAAACTTGGTANGACATACTTGAAGATATTCTGCAGCACGTTCCTGCTTGTAATTTCATAAT	551	MGA23	61.4	MGA23	5350739	5350839	GGA21	5257729	5258312	Mapped
MGS3A000902	ss252440778	Set1	TCCAGGTGATACAAAATGGAATGGATGCATCTTAACACCTCTGTAAGGCNGGTCTTCATGCCGCAGAAAAAAGGACCCCACAAATCTGAACAGAACACTG	554	MGA24	0	MGA24	539507	539607	GGA22	571013	571193	Mapped
MGS3B000536	ss142463194	Set2	AACAGACCAAAAATGGAGGAGAAGAGCACCAAGGGCTATGCAACGCATCNACCATGGACTATATTTTGTGCTCTTACTGGTAGAGCAGAAAACCCAAAAG	555	MGA24	24.8	MGA24	4069373	4069473	GGA22	2198417	2198859	Mapped
MGS3B002896	ss142461308	Set2	TGAAACCTTTCTTTTGTTTACTTTTTTCTTCAGATTCTTTGCATTCTGANTCTCCTGCAGGCAACATGAAAGCACTTACACGAGCAGAGCCGTGTGCAGT	556	MGA24	30.3	MGA24	2417162	2417262	GGA22	1578194	1578577	Mapped
MGS3A003659	ss252440906	Set1	TCATGTTTCCAGCACCAGATTAGTGCACAACAGTTCCCATTGAGAGCAGNGATGGAGAATTTCCCAATTTCCTTCCAA	557	MGA24	33.1	MGA24	2464529	2464607	GGA22	2407789	2407951	Mapped
MGS3A001225	ss252440816	Set1	TGGACTCAGTAGTTTGGAAGTTAAGGGGGATGTGAGGGCAGGAAGATGTNTGTGTACACATCTGTGTGTGTACCCAGCAATGCTACAGCCCTTTGAGCCC	560	MGA25	0	MGA25	614728	614828	GGA23	721275	721495	Mapped
MGS3A000454	ss252440732	Set1	TTCCAGTTCTTTCAGTGTAACAACACAAGCCCTTTCAAGAGTACTGCACNGTCAGGAAGAGCAGAGCAGTGAGCTCTGGAGTGCTGTGGCAGGTCCCTGG	561	MGA25	1.2	MGA25	276033	276133	GGA23	1764208	1764337	Mapped
MGS3B002195	ss142465611	Set2	ACGCTACAGCAGAAGCAACTGTTACCTTGCTACCAATATGGAAATANAGCAATTTCACTGCAATCCTGGAAGAGAAGTGGTAAAGTGATGGGAA	562	MGA25	1.2	MGA25	1376672	1376766	GGA23	1510741	1510835	Mapped
MGS3A000492	ss252440738	Set1	TCTGCACTGTGTGAGAACAGTAGTTACATTGGTGTTGATGGCTTTACATNTGCTGTTAAACTGATTTATTTTTCTATGCTGCCTTTTAGAAAAACGCTTG	563	MGA25	23.5	MGA25	3363344	3363444	GGA23	3847406	3847611	Mapped
MGS3B000407	ss142462750	Set2	ATGTTGATGATGTATCTGAGGAGTGAGTGTGGGAAAAGTTTCACACAGTNTTCCCTTCCACCTGAACTGGAAATTCTGGCCCTGGCTGTGCTGTCAGCTT	568	MGA26	0	MGA26	427233	427333	GGA24	439121	439755	Mapped
MGS3B002784	ss142461082	Set2	GCCCCACAAACACCACCGTTTATTCTGTGCCACACATCACCATGCCTGGNCTTTACTATATTTCTTCCCCAACCTGCAGTTGCTCCTATCTTCAA	569	MGA26	10.9	MGA26	1495308	1495399	GGA24	1458091	1458270	Mapped
MGS3A001018	ss252440793	Set1	CATGCTAAGGCATGCGCTGCCGCTCCTATTTCATGAGCACAGAAGGGAANGAGCAGCAAAATGCCTTCACCTTAACGTGGCAAAACCAAGGCAGGGCTCC	570	MGA26	16.4	MGA26	2097334	2097433	GGA24	2046544	2046770	Mapped
MGS3B002430	ss142460417	Set2	GAGCCCTCCTGCAACAAGGATGCCCCATGGGCAGCAATCCCTGCTTCCCNGAGGACTCCTTGGTACAACACAGCATCCCTGCAAAACAGCCTGAACCTCC	571	MGA26	20.9	MGA26	2444972	2445072	GGA24	2373881	2374014	Mapped
MGS3B002264	ss142467526	Set2	CCTAATCCTATTTGGAATCCACTTGTCCCTCAGCTCAGGAACACATGGTNGCATTGAAGCTCTGTGACCTACGCTCATAAAAAGTATTTCTATGAGAACA	572	MGA26	44.9	MGA26	4106152	4106252	GGA24	3932834	3933138	Mapped
MGS3A006279	ss252441025	Set1	TGACGTTCCAGCACAGGGTCAGCCAGGGCAGTGCTGCTCNCACCACATCAAGCAGTTTCCTGCACA	573	MGA26	48.3	MGA26	6750277	6750342	GGA24	4236947	4237014	Mapped
MGS3B001306	ss142468096	Set2	CACAGCTGATGCACGCAGAGCACTACAACTGGGGTGNACAGGGTGGAAAGAATATCTCATGTACATCACACCTGGTGGGTGTCCCCT	574	MGA26	53.9	MGA26	5284417	5284504	GGA24	5083942	5084029	Mapped
MGS3B002970	ss142461431	Set2	TATTCTCCAGACTCCCGTGTATTATGCTATTAAATAGCATGTTTGTGCCNAGACCTGGCACAATATATTATTACATGGTTATCACTGAGGTCCAAACCCC	575	MGA26	57.3	MGA26	6386178	6386278	GGA24	6125276	6125509	Mapped
MGS3A004168	ss252440928	Set1	CCATGAGTTTATGAGAGCTTCATCCTACACCNGGTATTTCTTGCAGGAAGCATGGGAACATCAAAACGACATGACAGTATCA	578	MGA28	0	MGA28	170431	170513	GGA26	184229	184382	Mapped
MGS3B000278	ss142462489	Set2	AGGTCACAAATTAGGAACAAATCTCACAACCACAGCACACTGCTTTTACNAAAATGCAAGTCTTTGTCAAAAGCCACAGCAGTAAAAAGCTGAACTGATG	579	MGA28	0	MGA28	603268	603368	GGA26	4530667	4531083	Mapped
MGS3B000023	ss142462059	Set2	ATTCAAGGAAAACTCCTGGCAAATAATCGAGGAGAAACAAGAAATCTCANAAATCCCAACTCACGTCCTACTGGTGGCATCTTATCACAGGGAGCTGAAC	580	MGA28	4.3	MGA28	1102756	1102856	GGA26	1036490	1036707	Mapped
MGS3B001881	ss142468201	Set2	GTATTTTTGTCCTGAAAATGGATAAGTGGTTGAAAATATCAGGTGTTTANGTAAAAATGAGAGTCAGCATGCATCGGGATGTTGCATGCTCCAGCACATA	581	MGA28	16.2	MGA28	1481393	1481493	GGA26	1365193	1365474	Mapped
MGS3A001644	ss252440847	Set1	AACAGGAAACGCACTTTTGTTTTGAGCATTCTGGGAGAAGCCACTAGGGNAGAACCTTCAGAACACAGGGTGTCAAAAAATGAGTGTTTCAATTCCCTCC	582	MGA28	33.8	MGA28	2218400	2218500	GGA26	2056075	2056256	Mapped
MGS3B001883	ss142466588	Set2	ACTGGTAACAAACAGAAGTGAGAGAGGAAAACATCTCTTCAGCCTGGAGNAATTGTGCAAGGATTGCACCCAGGAATGGAAAAGGTTGTCCCTAAAACAG	583	MGA28	43.4	MGA28	2723798	2723898	GGA26	2560853	2561203	Mapped
MGS3A004344	ss252440936	Set1	ACCCTTAACAGCATTGCCCTGACAAACCAAGTACTGCACCCCANCTGCAAGTTAAGAATTCAATGAAAACAGGCATCAGGGCTTGAAAACAAGA	584	MGA28	46.2	MGA28	3844364	3844458	GGA26	3609157	3609315	Mapped
MGS3B002932	ss142461358	Set2	TCCCTGCCCTGAGAATAACCCTTCTGGGCTGGGGCACTTCCCTACTGATNTATTTGAATTTTAAAGAAACAAACAAATGAGAAGCACAGGAGCAGCTGCA	585	MGA28	52.6	MGA28	4394988	4395088	GGA26	4115328	4115476	Mapped
MGS3B003031	ss142461546	Set2	CTTCAGATTTGAGCCGTAAGAGCTCATTATAATGGCCCAGGTCACATCANCAATTATTGCTTGGATAAACCTTGTAATCCCAAACCAGCACGCTGAGTCC	588	MGA30	0	MGA30	442764	442864	GGA28	781045	781235	Mapped
MGS3B000504	ss142463060	Set2	CTCAACTGTTTACAGACACCAGGTGTAATTTGTAGTGCCTTGCTGTTTTNCATTTGTTTCATTGTTGTGCTGTAGCAAAAGGAAAGCACTTCACACTGCA	589	MGA30	0	MGA30	484317	484417	GGA28	757959	758836	Mapped
MGS3A000111	ss252440701	Set1	TCACCGCTGCACTTCTCAGCGCAGTGCCCAGCGCTGCTCTCCCAGGTGTNGTGCTGGAAGGAGAAGTTGTGGGGCTTTCTCCAGCTCCTCTCTGAGTAAA	590	MGA30	1.4	MGA30	804437	804537	GGA28	974833	975292	Mapped
MGS3B001041	ss142467420	Set2	GGAATAACTGAATCCCAAGTCTGCTTGCAGGACTTGCTAAGTAAATCCANGTTCTCCCAAAGTTTTAAGCTTCACGGCCTTGTTTTATCCCATCACTGGG	591	MGA30	6.3	MGA30	1578896	1578996	GGA28	1641480	1641719	Mapped
MGS3A000601	ss252440747	Set1	GAAGAGAACATTCAAAGAACAGTCTTTTCGCCATAAGTCAAATAAACGANGACCAGAGCATCTTGGTTTTTTATTTCAAATGCTTTTCATGAAAATAGGA	594	MGAZZ	0	MGAZ	608204	608304	GGAZ	556411	556540	Mapped
MGS3B001450	ss142468560	Set2	CACCTGATTGTTACTTGTTGTAGATGTGAGGGAGAGTAGCTGCTTATTTNAGATTGAGATATGTAATGGCACTGACTCATCCCAGCCCTAAATGTAGAGA	595	MGAZZ	10.6	MGAZ	NA	NA	GGAZ	1585096	1585313	Mapped
MGS3B001704	ss142466053	Set2	CTCCACTTAGCCCAGCCCTCAATNAAAGATTACGGTCACATAAAATAACACCCCAGGCTGACCCGTGG	596	MGAZZ	40	MGAZ	8188677	8188745	GGAZ	7464890	7464954	Mapped
MGS3B002221	ss142466446	Set2	ATTCTGTTATTGGCTAAGTTCAGAAAATACTCTGANTGCTGGGAAACTTGCTTCCAGGCAAGGTTTACATGGTGCGGATGGAAGGG	597	MGAZZ	42.2	MGAZ	9758277	9758363	GGAZ	8794679	8794854	Mapped
MGS3A000340	ss252440719	Set1	CCACAGTTGCACTGTGCAAGTCTGCACAGTATGAGCATTACCAGCAGCTNTTTATTTTAATGCAAAACAAGCATTATAAAGCAAATGAATGCCCAGGGCT	598	MGAZZ	46.8	MGAZ	11370457	11370557	GGAZ	10247360	10248250	Mapped
MGS3B001566	ss142465519	Set2	GTGGTACTCATTGCCAATAAAACAGCCTAGCTGACATGNAACAGGGAAGTTGAAAAAGGCCAGGAATGAACACTGAAGAAAATAAAG	599	MGAZZ	64.6	MGAZ	27911907	27911994	GGAZ	26384431	26384510	Mapped
MGS3A002158	ss252440856	Set1	TGGAAAACTGGATGAAGGGACTCATNGTCATCCAAGGCCAGGATGAGGGATGAAGGTGTAACTGTATTTGGGGTTA	600	MGAZZ	64.6	MGAZ	28270223	28270293	GGAZ	26693784	26693943	Mapped
MGS3B002754	ss142461024	Set2	CCCTCACTGATTATCTGCTTTTCTGATTTCTTTCTTGCTTCAGGAAAAANGGCAAGTGTAACCTTCCAGGACTGGTAGACGCAAAACGTACTGTAAGAAG	601	MGAZZ	88.5	MGAZ	NA	NA	GGAZ	57135822	57136123	Mapped
MGS3B000016	ss142462049	Set2	TTAGGACTGACAGATGTGTTCTGCCTGCTGCCTCTCTCTTGGCCCAGTANTACATGTTACTGCTTGGTGAAACTAAGAAAAAATTATCTTGGTGGCAGCT	602	MGAZZ	159.1	MGAZ	80631272	80631372	GGAZ	74309988	74310278	Mapped
MGS3A000002	ss252440686	Set1	TTTTTTCTCCTAGAACCAAAAACGTCATACAAGACACTGAAGAAAAATTNCATCCCAGCTGAAACTAAGACTCTTTATTCCATACCAATTTGAGTCCCAC	603	NA	NA	MGA01	176781516	176781580	GGA07	6520165	6520630	SNP assays failed
MGS3A000400	ss252440723	Set1	ACCTAAAAATGCCATTTCAAGTGCCAACGTTTTAGCTCTCAGAACAGCGNAGTGCCAAAGATGAGGCTGGGAGCTGGGCACAGCCCCTTCTCCCAGTGTG	604	NA	NA	MGA06	48412752	48412852	GGA02	47455469	47455615	SNP assays failed
MGS3A000542	ss252440742	Set1	GGTTTTGTACAAACGTCACAGATGTGGATAACATCCACAGCTGATTAAGNCTGCTCTAAGTGGTACGGGAACAAAGTATGAATTAATCACCACCAGAAGG	605	NA	NA	MGA21	2684868	2684968	GGA19	2457393	2457901	SNP assays failed
MGS3A000652	ss252440752	Set1	CCTGCTGGTTCTCGCTGCCACACTCACTCAGAGACTGGCAGCTACTAGGNAGGGTGCTTTAAAGATGAATCAGAGAGCAGAAACCCAAAAGCCAACCAAA	606	NA	NA	MGA03	15663039	15663139	GGA02	69454586	69454898	SNP assays failed
MGS3A000838	ss252440767	Set1	TTGTATTCTTCTTTGGCTCTGAGCAAGCTTTGTCACCTTTGGTGATTACNAGCATCACATGGAAAGCTCAGTCAACAAAAACACTGTTAAGTATCTCAGT	607	NA	NA	MGA06	47730778	47730876	GGA02	46818032	46818240	SNP assays failed
MGS3A000878	ss252440773	Set1	TGCACTAATTCCTATCCCCCTGCCCTTGCTGTGCATCTCTCAAGAACAANCTGAATCAAATCTGAAGCATTAATTATTGGCCAGTGGTGGTATTGATGCA	608	NA	NA	MGA09	4215850	4215950	GGA04	4676140	4676259	SNP assays failed
MGS3A000941	ss252440784	Set1	GGGCTCAGACAGAAACAAACTCAGAGATGAGAAAAAGCATAGCTAATGANAGAGCTAAGGTTAGCAAGCAACCTCTTCTAAGCTCTAAATGTTCTGCACA	609	NA	NA	MGA26	5605026	5605126	GGA24	5421080	5421660	SNP assays failed
MGS3A000970	ss252440788	Set1	CTCTCACTGTCATCCTCTTATAAAACACTGAGTCATCACAGCAGTATTTNTCTCCTCAGCTATCACACATAGAACTGTTTAGATGAGATTTTCCTACGTT	610	NA	NA	MGA10	24539255	24539355	GGA08	24515019	24515173	SNP assays failed
MGS3A001237	ss252440818	Set1	TCTTCCCAGGATTTCCCCAGTCTTTCCCAAGATATGGATTTGAAGCGTGNACTATGTGGTGGGTAAGGAAGTGGCTGGTTGGCAGCATTATGTCCAGGTG	611	NA	NA	MGA14	968023	968124	GGA12	2178319	2178551	SNP assays failed
MGS3A001261	ss252440819	Set1	TAGTTGTCAGAAGGGACCTCTGGAGCTCATCTAGTCCAACCCTCTGCTANAGCAGGTTCCCTACAATAGGCCACACAGGAAAGCACCCATGTGGGTTTTG	612	NA	NA	MGA01	120559040	120559140	GGA01	116875999	116876193	SNP assays failed
MGS3A001343	ss252440826	Set1	GGAGCTTAAAATGTGAAGTTGAAATGTAAAATGAAACACTCTTTGAGAANGAGGCCACGTCTTTGACTGAGTTCGTTGTCACACGGTGGCACGCTGTGTG	613	NA	NA	NA	NA	NA	GGA01	126118791	126118995	SNP assays failed
MGS3A001356	ss252440829	Set1	GCTGGGGAGCTTGGCCTTTCTTCTGCTGGTACCAAAACAAGCCATAAAANCCAGCTGTCTGGTATGTGCAGGTGGTCTGGAAGGTGTTTCTTTCCTCCAC	614	NA	NA	NA	NA	NA	GGA27	445506	445682	SNP assays failed
MGS3A001573	ss252440840	Set1	AGCTGTGTATTTGTCCGAGCTACAAGCCTTGGAGAAGACCTGGTGATATNCTGGGTCAGTTGCCTTTGTCTCTTCAGTAAGAGAACGTTGTTCTATACTT	615	NA	NA	NA	NA	NA	GGA10	54872	55185	SNP assays failed
MGS3A001748	ss252440849	Set1	ATCTGGGCACTCTCAATAAANCCTTTCATGCTGTTTAATAAAACAAGAAAATGTGTTGCTCACACTTGGAT	616	NA	NA	MGA05	48104654	48104710	GGA05	48451593	48451988	SNP assays failed
MGS3A002004	ss252440854	Set1	ATCAACACAGCCTGAAGAACAGNGCTGGCACTGAAAGCAAAGCTCTCCAAGGTTTGCTGGAGATGGAGG	617	NA	NA	MGA13	19350393	19350446	GGA11	21182621	21182669	SNP assays failed
MGS3A002006	ss252440855	Set1	ATCCACCCAGCTGGTCATGACATGGTCATAAAATNCTTGGAGTTGGAAATGGACCTCTGAATGCCATCTAGTCCAAGTCCCCTG	618	NA	NA	NA	NA	NA	GGA05	42789345	42789403	SNP assays failed
MGS3A002457	ss252440862	Set1	ATCTTGGTTTTTGGTTTTGTCTTTTNTTTTCTTTTTAAAGAGAAACACTGCATGACTTAGAAAACAGACCAGGAGC	619	NA	NA	MGA13	10586906	10586945	GGA11	11446263	11446330	SNP assays failed
MGS3A002617	ss252440865	Set1	ATCTGCAACATAAGAAGGACNTGGACATGTTGCAGTAGGAACATTTGCTGGGTTATGATTGTAGTTATAAT	620	NA	NA	MGA14	5992400	5992455	GGA12	6039097	6039299	SNP assays failed
MGS3A002621	ss252440866	Set1	ATCCAACTCTTAATGATTTGTCTTNCCTCCCTAATAAGCAGGGATGTGGATGCTGACAGGGTTACTGCTGCCGAC	621	NA	NA	MGA07	27303222	27303281	GGA07	27492876	27492935	SNP assays failed
MGS3A002799	ss252440871	Set1	TGAGGAGTCCCAGGTCTCTTATCCTNTCCTCACGTGAGCGACGCTCCGTGTGCAAACATATGAACGCAAAGTGCAG	622	NA	NA	MGA01	66438481	66438557	GGA01	66939339	67378403	SNP assays failed
MGS3A003425	ss252440895	Set1	GCTATGCTCTAACTCTGCCTGGAAAATGGNTTTCCCGTTCACTAGTCCTTTCTGACTCGCTGCGTGTTCAATTTCCTAGG	623	NA	NA	NA	NA	NA	GGA02	73839164	73839409	SNP assays failed
MGS3A003473	ss252440897	Set1	CTTCTGCCCCATCTGCAGAACTACATAGGTCACTCTNAAAGTAATGCTTCCTATTTATTTCCATTTTATTT	624	NA	NA	MGA02	65134437	65134475	GGA02	8093689	8093753	SNP assays failed
MGS3A003632	ss252440905	Set1	TCTAGATGGGTTCTAGCTAGAGACTGCTGGAAGTGGAGGTGGAAAGGGGNAAAAAATAAAGGAAAAGAAAGGTACAAGGAAGGAGAAAGGAAAA	625	NA	NA	MGA10	16351413	16351441	GGA08	16369003	16369130	SNP assays failed
MGS3A003900	ss252440914	Set1	ATCCATTTTGATGAGTTTGACTTTTTTNCTGATTTAAAACACCTTCAGCATCTTTACTTGCAAATAATAATGAGCTTA	626	NA	NA	MGA02	94087760	94087822	GGA03	92479470	92479537	SNP assays failed
MGS3A004081	ss252440923	Set1	CTGAAACACGCCATCCACCTCCTCACTGTTTTCACATTCACTGTTTGGTNTCCATAAATGTTCAGCAAGTACC	627	NA	NA	MGA01	125740451	125740500	GGA02	99980908	99980995	SNP assays failed
MGS3A004481	ss252440946	Set1	TTGCTTTGCTCTCTACAAAGGGTTTGCCTTGTTGGCATAGCAATGTAATNTGTGTCCCCCCCACCTTGTTTTGCTGGAAATG	628	NA	NA	MGA10	26010749	26010804	GGA08	25961656	25961783	SNP assays failed
MGS3A004643	ss252440957	Set1	TGTTTATAACATCTTGACCACTTCATAACGATTTTCTGCACATGGGGTGNATTATCACCTTTCCTGCACAGCATGCATTA	629	NA	NA	MGA02	68332369	68332449	GGA03	68586550	68586728	SNP assays failed
MGS3A004997	ss252440970	Set1	TGACTAAGGTTTTTGACCCTTTTCTAATAACAGTGCAAATGGGNAAAAAAAAAAATGGGAAAGTGAGATC	630	NA	NA	MGA07	9948507	9948547	GGA07	10827763	10827817	SNP assays failed
MGS3A005121	ss252440977	Set1	ATCTGCTCTGGGTGTTCCTGCTCCAGCAGGGGGATTGGACTNGATGGTCTTTTGAGGTCTCTTCCAATCCCTGTGATTCCGTGATTTGCTTT	631	NA	NA	MGA01	156183435	156183498	GGAZ	8115862	8115974	SNP assays failed
MGS3A005303	ss252440985	Set1	CAAGTCTTTATTTTTACCCTGGACACTGTACATTCTAANCAGTTGACAGAATCTAGAGTTCTCAGAACTCCCTGCTT	632	NA	NA	MGA03	54522517	54522594	GGA02	108149363	108149559	SNP assays failed
MGS3A005722	ss252441000	Set1	ATTAACTGGAGTGGGCTGCGCGTTGATGTTTAAGGCTTGCTTTGCGTGTNCCTCAATAGACAAATGCAGGACTGTGAC	633	NA	NA	MGA08	28289697	28289775	GGA06	27317319	27317424	SNP assays failed
MGS3A005962	ss252441009	Set1	CTTATACGGAACCCACACTGCTCNTGTAACATGGAAAGGAAGGTCCACGAAAAAGCAGTGTGTACATA	634	NA	NA	MGA01	48996533	48996601	GGA01	55403538	55403607	SNP assays failed
MGS3A006151	ss252441019	Set1	AAAACTAATATCACAGATGAGCTGGAANCTGCTTTGTTTGCAGAATCTGAAGATC	635	NA	NA	MGA07	4030617	4030656	GGA07	3492633	3492673	SNP assays failed
MGS3A006273	ss252441024	Set1	ATCTTTTTTTTGTTTTTTCCANCTGTTTTAAGCTTCCTAGAACTTGTGATTACAATGCTGAGTCAGCATGCT	636	NA	NA	MGAZ	54839137	54839186	GGAZ	50955270	50955332	SNP assays failed
MGS3A006764	ss252441045	Set1	TCCAATTGCCTCCTCCTTCCCAGGATTGCTTTAGATGTGAAAAATGNGGAAAAAAAAGAAGGGTAACAGTTCTTCCAATT	637	NA	NA	MGA08	10188860	10188906	GGA01	142611218	142611285	SNP assays failed
MGS3A006782	ss252441046	Set1	GGAAAAAGTGGCATCCACTGACANTCATCAATGCTTGTTGAATGTTTGTGGAGAC	638	NA	NA	MGA02	23215183	23215238	GGA03	24184214	24184270	SNP assays failed
MGS3A006900	ss252441049	Set1	CAGAGCAGAACAGAACTCCTCTCGCATGTAGCAAACNTCCACCAAGAACCTGCTCATGGC	639	NA	NA	MGA02	9290218	9290278	GGA03	5556094	5556155	SNP assays failed
MGS3A006936	ss252441052	Set1	CAGAACTGTTGGTCAGACTTGCTGGCACTAGNAACTAAACATGGCAGGGAGATGGGGC	640	NA	NA	MGA22	7289590	7289646	GGA02	14672	14988	SNP assays failed
MGS3A007094	ss252441056	Set1	TTCCCAGGTGGTCTGCTTGGCAGGGCTGCCTCCTGTAAGAGAGAGCAGANTGCTCAGCATCACCTGCATGGGAGCTGT	641	NA	NA	MGA20	7254240	7254318	GGA18	7831554	7831633	SNP assays failed
MGS3A007429	ss252441063	Set1	ATCATCTTATCATTTCTGATTTAATCNTCCATGTCTCACGATTGTACTGATTTTATCA	642	NA	NA	NA	NA	NA	GGA03	26812941	26812985	SNP assays failed
MGS3B000019	ss142462055	Set2	GTCAGGTGTTTGAAGCAGAACAGAGAAGCCTCTGAGTGCACACGGCAGGNACACACTGAAAGAACATCACCTACCAGAATCACTGCCATGAAGGTGCTGG	643	NA	NA	MGA26	5080916	5081016	GGA24	4887763	4888526	SNP assays failed
MGS3B000068	ss142462130	Set2	TATTTTACAGATTAGACAAATTTAGACATGAGGAAAAGCTTTTTCTCTCNGAGAGTGGTCAGGCACTGGGATGGGCTGCCCAGGGAGGTGGTGGAGTCGC	644	NA	NA	MGA01	9062925	9062970	GGA01	184968887	184968994	SNP assays failed
MGS3B000084	ss142462166	Set2	TCTATCTTTTCCAACCTTAATGATTCTATGGTTCNATGATTCTATCTGAAGGTGTGCAACCCAGAGGATTACACAGAACTTTGTC	645	NA	NA	MGA01	50835544	50835572	GGA17	1417688	1417782	SNP assays failed
MGS3B000087	ss142462178	Set2	ATACAGTTGGTGGTGTAGCGGCAAAACTAATTTCACCACAATCAATTGCNATTGCAACTGCAGCAGTAAAACAAGTTGGTAAGGAATCAGAATTATTAAA	646	NA	NA	NA	NA	NA	GGA17	9389985	9390020	SNP assays failed
MGS3B000136	NA	Set2	CCCATTTAGAGGCAGAAGCCAACCACAGCTCACAAGAGCTTCTTACCTGNGGAGGCTTTCCGTTTTCCCCCATGCCCAGCACCATCCCCAGGCCGCTCAG	647	NA	NA	MGA01	78003374	78003452	GGA02	262463	263433	SNP assays failed
MGS3B000145	NA	Set2	ATTTTGTTTTGTTATTGTTTGGTTTTGGGGGTTTTTGTTGGTTTGTTGTNGTTGTTGTTGTTGTTGAGTTCAAACAGGATC	648	NA	NA	NA	NA	NA	GGA01	81649625	81650753	SNP assays failed
MGS3B000150	ss142463953	Set2	CAGTGGTGACAGGGCTGCCAGTGGGTCACCTTTGCTGGTGCAGATTTTTNCATGCAGACCTCTTGTTTGTTGCTGGTGAAAATGCACAGCTAATGGTAGT	649	NA	NA	MGA01	20164720	20164750	GGA04	32398345	32398826	SNP assays failed
MGS3B000168	ss142462394	Set2	TTCTTGTGGGTGGGGAGGCAAAGTGGGCTATGGTACTTGGCCACAAGCGNTCCTACCAACATGCCTTAGTATGT	650	NA	NA	MGA14	2358301	2358375	GGA12	2180311	2180537	SNP assays failed
MGS3B000196	ss142465124	Set2	CTGGCAGGCGTAACTGCTTGCTGAGGAACCGTGCAGCCATAAAAGAACTNCAAAAGCATCTCTGACTCTGACATTCACACCTCATCGGCCCATCTCCCTG	651	NA	NA	MGA22	7289507	7289597	GGA20	13975424	13976035	SNP assays failed
MGS3B000312	ss142462561	Set2	GGCCATGACCAGCAAGACCAGTTCTCCAATTTTGAAGCCCACTTGGGTCNCTGGATTGCACCTTAAAATTTGGGAACACAGGCACTCTGGGCAATGGTAG	652	NA	NA	NA	NA	NA	GGA02	73843831	73844309	SNP assays failed
MGS3B000451	ss142462903	Set2	GGGCGCTGCCTGCATGGCCGCCAAACTCCATCCTGACCAGGGTTCACCTNCCTGAGTTCTCAACAGAAATGAGCACTGCATCCGTGATTCACTAAGCCCA	653	NA	NA	MGA02	73103970	73104043	GGA27	4351781	4352076	SNP assays failed
MGS3B000474	ss142462978	Set2	GATATCCAAGCTATGGGGATGCTCCAAGACATGGGAATGCTCCAAGCTANGGGGATACTCCAAACTATGGGGATGCTCCTATGGGGACGCTGCAAGAAAG	654	NA	NA	MGA22	10291708	10291807	GGA20	9376463	9376702	SNP assays failed
MGS3B000524	NA	Set2	CCCAGCGAGCCTCAATCTTTGTTAGGTATCTTGAATTACTGAGTTGCTANAGGGTTGGTTGGACCACTTAAATTCTTAGCCATGTCTCTAGATGCACGTG	655	NA	NA	NA	NA	NA	GGA02	73838638	73838786	SNP assays failed
MGS3B000533	ss142463147	Set2	CTAGAAAGCCTATTTCTTCTTCCATTAGTTTTGGGCTTGTTATGATACANCCTTCCTGAGACAAGTGCTCACAAAAGAGTTCTGGGAGTGTCTGTTTCTC	656	NA	NA	MGAZ	75287168	75287268	GGAZ	69224379	69224536	SNP assays failed
MGS3B000582	ss142463499	Set2	TCACAGAATTGCAGGATATGGAAGCGATCTCAAGATATCATCAAGTCCANTCTCCCTGCTAAAGCAGGAACCCTACAATAGGTTGCAACTTGTATCTGTT	657	NA	NA	MGA03	19664454	19664543	GGA07	17291181	17291752	SNP assays failed
MGS3B000598	ss142463550	Set2	ACCCAGCCTGGCACCCACACCCTAAATCTGCTTTAAGTTGCACCAGAGTNGCACCAGAGATGGCAAAGCTTGAGCTGGCAGCCGCCCTTGAAGCCAGCAA	658	NA	NA	NA	NA	NA	GGA22	1118409	1118741	SNP assays failed
MGS3B000599	ss142463554	Set2	GCTGGACCGTGCCATTTTTTAAAAATGATAAGGGAGCAGAATGAGTTGCNGAGGCTTTCTTGCTAGAGATGCTGTGCCCCCGTGCAGTTTTGTGGAGCCA	659	NA	NA	NA	NA	NA	GGA22	2816027	2816440	SNP assays failed
MGS3B000647	ss142463822	Set2	CTGTAACTTGGACTATTTTTTTTTTCCTGTGGGCAAGGAGAAAGTGCGTNGAGTCCAAATCTGTTTCTAACTACCTAGGAATTAATTAGCTCAGCAATAA	660	NA	NA	NA	NA	NA	GGA10	59541	60008	SNP assays failed
MGS3B000705	ss142464472	Set2	TCCCGCACAACCCCATGCAACCCCATGCACTCTACGCTCCTCCATGCAGNCTCACTTATCTCATGCACTCCATGCAACTCCACGCAGCTCCATGCAACCC	661	NA	NA	NA	NA	NA	GGA12	18060065	18060171	SNP assays failed
MGS3B000715	ss142464548	Set2	GCCACTTGCCCGGGGCCACATTCGCAGGCCTTGTGAAGACCTCTGAGTGNGTCTGGGTGACCCGCCGGCCTTCCTGGGCAACCTGTGCCACAGTTCGGTC	662	NA	NA	MGAZ	76147065	76147165	GGAZ	3081945	3082628	SNP assays failed
MGS3B000720	ss142464556	Set2	TTCAGAGTGTAGGAATGGAGACAGTCTCATTAGTCCTATTTGTGTCATTNCGGAATTCTACTCCTAGGTTTCCAAAAACCAGCTTTGGAGACACGTGCAA	663	NA	NA	NA	NA	NA	GGA05	16027811	16028602	SNP assays failed
MGS3B000783	ss142464842	Set2	CAGATAAACATTTTTCACATGTTTTGAACCAGTAAGACAAGGACATCCANGGTTCTAAGGACAATAATAGCATACGTTAGTGAGGGATATTTAAAAAGGT	664	NA	NA	NA	NA	NA	GGA01	126079227	126080092	SNP assays failed
MGS3B000809	ss142464888	Set2	GAGATTCAGTAAGGCCAAGGGCAAGGTGCTGTACTTGGGTTGGGGCAATNCCAGATATTTATACAAACTGGGAGAAGAGCTCTTTCAGAGCAGCCCTAAG	665	NA	NA	MGA01	26435973	26436022	GGA03	86417989	86418428	SNP assays failed
MGS3B000822	ss142464977	Set2	AAACAAAATGCTATCTCCGGCAAAAGCTGAGACACACTTTTTGCCTCTCNAAGGAATTCACTCAGCTCTAAGCCACCACCATTTATTCCCACAGACACAT	666	NA	NA	MGA07	37562532	37562634	GGA02	262463	263433	SNP assays failed
MGS3B000879	ss142465201	Set2	CTTTGAAAGTAATGAAGAGGTAAGAAGGATAAGAGTGAGCAGCAATGCANCAAATAAAACTGAAAAAGACAAAAGACCCCCAGAAGCTCTGTTGGCCACC	667	NA	NA	MGA10	29855800	29855879	GGAZ	69229437	69230633	SNP assays failed
MGS3B000898	ss142465310	Set2	CTGTGCTGATGATACAGCACAGGGTGCTGTGCATGCCATGCAACTGAATNATTAAGAAGGGAGAGAAGTGTGACGTGTGCTCCAGTGAAAATCTCATCTG	668	NA	NA	MGAZ	80986912	80987012	GGA03	69210184	69210826	SNP assays failed
MGS3B000913	ss142467087	Set2	ATCTCACACCCCCACAGTGCTCTGTNATGAATCACAGATGTGATTGTAAGTTGCTCTGAACAACCAGTTTTCCTCT	669	NA	NA	MGA07	2025610	2025665	GGA07	5296618	5296894	SNP assays failed
MGS3B000923	ss142467037	Set2	ATCTGGGAAAGGATGCATCTTTAAGCCACTGCTNTCAGAATTACTGACCCATTTCCAGGAAATGCTGAAAGGAAGAGGCAATCC	670	NA	NA	MGA12	4284046	4284077	GGA27	450729	450871	SNP assays failed
MGS3B000941	ss142467145	Set2	TCTTGTTCCGTCTTGTTGGTGAGAATCCAAACCACTGATGAAGGTGCTGNGATCATGTTCCAGCAGATGATGAGACGGATGGCC	671	NA	NA	MGA01	28085390	28085474	GGAZ	25261393	25261507	SNP assays failed
MGS3B001163	ss142467757	Set2	ATCACCACAAGGGAACTTTTCCTTCTTNCAGACATCAATGAGTGTGAGGATGTGGATGTCCCAGTGCCCCTGTGCCAG	672	NA	NA	MGA05	39456974	39457036	GGA05	21899377	21899467	SNP assays failed
MGS3B001204	NA	Set2	GGATGAAGAGATGGATGGAGAGATGGATGAATGGATAGAGGAATGGATGNGTGGGGGGATGGATGGATGAAT	673	NA	NA	NA	NA	NA	GGA07	1138527	1138636	SNP assays failed
MGS3B001363	ss142468286	Set2	TTAGCAAGCCCATGGTTAGCAGAAAGGAAGGAAACATCCTTCACATGTANGCGGTTTACAGGGCTGACTACCCCATTG	674	NA	NA	MGA08	12390466	12390544	GGA06	25300212	25300331	SNP assays failed
MGS3B001475	ss142468635	Set2	GCAGCAGGAGTGCTCTTGGACTTACCCTGTTCCNAAGGAGAAGGAGGCCAGAGCAGTGCTTTGGAGACCTCTGTGCCGCACCAG	675	NA	NA	NA	NA	NA	GGA25	1162876	1162949	SNP assays failed
MGS3B001490	ss142468676	Set2	TACAAAAATGTGCAGAAATCAGCGAGATGCAGCTGACTGAATTCTGTGCNTTACTGAAAGTAAGAATCCTCTGCAATAAGACTGAATA	676	NA	NA	MGA01	50537318	50537406	GGA01	52787705	52787806	SNP assays failed
MGS3B001552	ss142465469	Set2	CAGAGCTGTAAAACAGCTGGTAGCTGACAGGAGAGAACATTTTATGTATNCCAGGATTTGTAACAGCAAACGCTCTTTCAGAGCATTTAGAAAAGGGTGA	677	NA	NA	MGA04	18702220	18702320	GGA04	54982828	54983004	SNP assays failed
MGS3B001636	ss142465764	Set2	CTCGAGAATTTCACACCATGCATAGATGCTATTTTGCTGGCAACAGATANTAAAAAGGAAATAGACCTTTACCAAAACTAGAT	678	NA	NA	MGA03	71328918	71328985	GGA02	125576629	125576786	SNP assays failed
MGS3B001652	ss142465829	Set2	GCTCCACTTGTGACACAAAAGGNGTAATTTTAAATTAATTGCAGTTGTACAAGGAACTTTTCATGCCCCGGAC	679	NA	NA	MGA26	347013	347086	GGA24	351974	352060	SNP assays failed
MGS3B001671	ss142465911	Set2	TTGTGAAAATATAAAAGCATATTGAAAGATTTCCCTTAACATGCTTCCCNGTACAAGAAACCTCCATCAGGATC	680	NA	NA	MGA12	10458608	10458668	GGA10	12212233	12212308	SNP assays failed
MGS3B001811	ss142466623	Set2	TTAATAGAGAAGGGGGAGATGTGGGATAAAGAAAGTCNTTATCTTGCTAATGAGTAAAAAAGC	681	NA	NA	MGAZ	62554506	62554565	GGAZ	57795667	57795730	SNP assays failed
MGS3B001894	ss142466153	Set2	TTCTGAATTAGAGCAAGGGATATGCATAAGAAGGAAAATTCAGAGAATTNAACTCCAAAAAAAACCTAACCAGCTGATTTATCTGACTGTGAAATGTCTG	682	NA	NA	MGA16	8593561	8593617	GGA14	8464682	8464874	SNP assays failed
MGS3B002032	ss142466945	Set2	TTCATTTTACAGTAGCCATCCTAACACTGTGTCTAGAAAGGCCATATACNAAATTGCAGAATAATGTTAACATGGCAACCACCATTTGCTGACTC	683	NA	NA	MGA02	26548472	26548567	GGA03	27451076	27451171	SNP assays failed
MGS3B002064	ss142465697	Set2	AAATCTTCCCCCACTCTTTCTAAGCATCAACCACCCACCTTTCCACCTCNCTATTGCAGATGTGACCATTTCACTGAAGTTTTTCACCCTTCTAAAGAAA	684	NA	NA	MGA14	16682858	16682958	GGA12	16487156	16487455	SNP assays failed
MGS3B002356	ss142462068	Set2	ATGTTAGTCAAACATGATAAAAAATGTTTTGACACATCACAGATCTTCTNTGCAGGTACGCTGATATTATAGTGCATCGTCTTTTGGCCGTGGCCATAGG	685	NA	NA	MGA01	162303302	162303402	GGA01	160332327	160332828	SNP assays failed
MGS3B002390	ss142465344	Set2	AGCAGTCATCTCCCTGTTGAGACATGGGGAACTTCTTAGAGCAAGTTTGNGTTGTCTCCAAAGGAATTCCCCGCTCT	686	NA	NA	MGA02	66732049	66732117	GGAZ	38237004	38237169	SNP assays failed
MGS3B002432	ss142460421	Set2	TGGCACGCCGCAGCAGCTGATTTTCTTGTGGGTCTGCACAGGTCGNGAGGAGGAGATCGAAATCTTTGACTGCTGCTTGGAGGCCTACGAACTTCT	687	NA	NA	MGAZ	79631403	79631469	GGAZ	71527350	71527434	SNP assays failed
MGS3B002444	ss142460445	Set2	GGCATATGAGAGTGTGATTCGAAGAAGTAATTGCACAAAATATTCTGTTNATGCTTGCTTGCAACACCACAGCAGTCTTTAGATATTGCAGATGATAACT	688	NA	NA	MGA04	56281948	56282048	GGA03	75834516	75834894	SNP assays failed
MGS3B002495	ss142460545	Set2	ACCTCTAGCAACCTGAAACCCCTTGAATAAGTGTAGAGCCTTCAACAACNTGCTGGTATTTAATACCCACTCCACTCACTTAAACCCTATTGCTTCAACC	689	NA	NA	MGA07	9304566	9304666	GGA07	10299842	10300087	SNP assays failed
MGS3B002501	ss142460560	Set2	TTTTATTGAGTGTGTGTTGCTAGTACCTGTCTTTGCTTGGAGGCTGTTTNTTTGATAGGTGATAGCAAATCCCACATGTAGCTCCTGAAATATTTTTTGC	690	NA	NA	MGA23	4679718	4679818	GGA21	4464256	4464552	SNP assays failed
MGS3B002706	ss142460940	Set2	AGGCTGCAGGCTGTGGGCCGAAGGATGAGAGAAATAAGCACCTGCCTTGNATTTTCATACAGGTTATTTCCCTGGGGGGCTGATTTAAAAAAAAAAAA	691	NA	NA	MGA01	43064010	43064094	GGA06	27058356	27058464	SNP assays failed
MGS3B002737	ss142460992	Set2	AGCTTCATCACTGAGACTTTTGTCTACCCTTTAGCTGNTTTTCCCCAGTTTGACAAACTTCCATTGCTTGATAGGCCATAACGAACAA	692	NA	NA	MGA11	21573685	21573772	GGA09	22957929	22958123	SNP assays failed
MGS3B002758	ss142461029	Set2	GAATTCTCATAACAGAGACAAATTCATTAACATAACCGCAAGTACAAGANACATACGAAGCTGGAAACCAAACCAGAAAACCTTACCTGTAAGGAAACAT	693	NA	NA	MGA25	3301894	3301994	GGA23	3787272	3787543	SNP assays failed
MGS3B002922	ss142461344	Set2	CCCAGACAGCTTTGTTTCTGCTTNAGAGCAGTAACAGCAGTGCTTACTGTGTTGGAGCAGAGAG	694	NA	NA	NA	NA	NA	GGA13	17581914	17581978	SNP assays failed
MGS3B003157	ss142461772	Set2	TATACATTTTGAATGTGCATTTTGGGCCTGCTTTAAACCTGTAAGCTGANGCACGAGGGATTGAAGATTCTTCTCTGCCTGTGAAAGAAACTGCATTCTG	695	NA	NA	MGA08	19506121	19506222	GGA06	18457297	18457770	SNP assays failed
MGS3B003172	ss142461800	Set2	CAGACACTTTGTGGTTGCTAGCANGCTATCAGTGAGCACTGCTTGACCAAATCCAGCTGAAGATGTTCCTGCTT	696	NA	NA	MGA09	8647351	8647425	GGA04	85258775	85258853	SNP assays failed
MGS3B003242	ss142461917	Set2	CTGTGCTCCAGTGGTTGTGCAGGAGGGTACTCCCAGCATCCTTTAACATNTACTGCTGGGACAAGCAAAGGAAAACCACTTCAGCATTGCTGGTACTCAC	697	NA	NA	MGAZ	58147149	58147249	GGAZ	53829379	53829564	SNP assays failed
MGS3B003307	ss142461998	Set2	CATCATAGAGATAAATGAATTAGACAATCCAATGACTTAGGGCTTCTTGNATACCGTGTTGGAAACCAAGGTCTGGCAACAGCAATCTTAGTTCTCCTGT	698	NA	NA	MGA02	946647	946747	GGA03	1499136	1499535	SNP assays failed
MGS3B003317	ss142462009	Set2	AGAAGGAAAGGAGTCATAGCTTGGAACNTAGAAAAAGCTGAAGGATTTACCT	699	NA	NA	NA	NA	NA	GGA23	2667968	2668020	SNP assays failed
MGS3B003324	ss142462019	Set2	AATGATACAGATGTCCAGCTAAGCCATATGTACAAAGGAACATAAAGCANATAACGCACACCACAAGAAATACAAACGACAAACAGTCTCCGAATACCAG	700	NA	NA	MGA22	14616876	14616976	GGA20	13690399	13690737	SNP assays failed
MGS3A000013	ss252440688	Set1	TTTATTGGTCACTTTCAGAAGTGTTTTTCAATGGGAATGAAAACATGGTNTGCAACTACTTCTAGTGAAACTTTATTAAAAAACAAAAAGCAAAAACAAA	701	NA	NA	MGA13	12808344	12808421	GGA11	14004870	14004979	Monomorphic
MGS3A000026	ss252440692	Set1	TTGGACTTTGTAGCCTTCAACTCTTTTTGCCTCTACACAGAAGGAAAACNCAAAGCAAACCGTAAGCAAACTCAATGTGATTGATAAGGGAAGCAGCTCA	702	NA	NA	NA	NA	NA	GGA17	577400	577574	Monomorphic
MGS3A000067	ss252440697	Set1	TGGTTCTGTTGGAAGCAAATATTTTGCAATATTTTCTGGGCTCTTCCTCNTCTGCCTGTGGCTTCCAGGTTTGACGACATTGACCTGCCCTCAGCAGTGA	703	NA	NA	MGA19	1171503	1171552	GGA05	1583707	1583879	Monomorphic
MGS3A000233	ss252440710	Set1	GCACTAAATACAGATAATTAGCCAAGGGAAAGTCTAAACTAAATTAAAANTAACTTCACTGAAACCGAACGTTTCCTCCACCAACTGCATAACTTCATGA	704	NA	NA	MGA03	82948974	82949074	GGA02	137882943	137883382	Monomorphic
MGS3A000260	ss252440714	Set1	GAATTATTTAGTTCCATGTGCAAGATATTAAAGTGCACTGTGTTTAAAGNCAGGCCTGTTGCAGATGGTGGAACTTCAGGAATCCTTTGGAAGGCAGCAA	705	NA	NA	MGA07	14619156	14619256	GGA07	15360723	15361029	Monomorphic
MGS3A000278	ss252440716	Set1	CTTATTTCTCCTGAGATGGAGCTCATGTCTCATCTGGAATTCTTTTAATNGTACAAAATGTTCAGTAGCCTCCTCAATACTGCCTACTTCAGTGGCAATA	706	NA	NA	MGA01	46336456	46336556	GGA01	47435811	47435966	Monomorphic
MGS3A000409	ss252440724	Set1	AATTATAATAGAAATTTAATTGAGAATACGAAGCACTGTGATAGAGAATNGATCGAGTATTATGGTGTGTCTGAAACCTGCAGGAAAAGACAAACCAGAA	707	NA	NA	MGA05	655588	655688	GGA05	5876663	5876845	Monomorphic
MGS3A000642	ss252440750	Set1	CTAACCATTCACCTGCCTTGCAGAAGCAACACATGGTGTAGTGACAAAGNAGTGCAAATGCTAGCAAGTTCCATCCTCCTGATGCACAATAATTAAAGGA	708	NA	NA	MGA03	65417564	65417664	GGA02	119535969	119536197	Monomorphic
MGS3A000763	ss252440759	Set1	ACTTTAAACTCGTCCTAATCACCAGCTCGGCATGCAGGCAATCTGCGGGNTGCTGTTTGCTAACTAGAGCTGGTTGGAACACCTCTGGCTCACCCAGTGG	709	NA	NA	MGA13	2548109	2548209	GGA11	456008	456137	Monomorphic
MGS3A000852	ss252440769	Set1	TTCACTTGAACTTCTTTAAAACTGTAGGCAAATGCAAGCAAAATGCAGGNCCTAGCTTTACAACACTTCAGTCACTCAACAAAGCACTAACACCACCCAT	710	NA	NA	MGA03	89311882	89311982	GGA02	144224507	144224590	Monomorphic
MGS3A000865	ss252440771	Set1	TGGTCTGCTCATCGTCACCATCAGCCTCCTGGTCCTGCTGCTGAGTTGGNGTTCTCATGTGTTTCACAATAAGCAAAGACCTCACTTGTCCTGTGTATGG	711	NA	NA	MGA13	15621282	15621382	GGA11	17264691	17264876	Monomorphic
MGS3A000931	ss252440782	Set1	GTTAATCTAAAAGTCTCTGACAGGTCTGTGCTTGAATTTCTTGAGACATNCAGATTGAGCACAAAAAGAACTGGCAGAACTATGGAATGGGACCTCACTG	712	NA	NA	MGA01	133601060	133601160	GGA01	129423065	129423265	Monomorphic
MGS3A001002	ss252440790	Set1	CCCAGCATCACTCCTGCCTCCTCTGGTACCGTACCGGGAGATGCTTCAGNGTCCATTAGCCTGCATTTCCTTCCTCCCATCAGCAGCTGCTCCTACTCTG	713	NA	NA	MGA07	3961596	3961694	GGA17	583753	584463	Monomorphic
MGS3A001167	ss252440811	Set1	AAATTCACATCCATTGCACACAGTCCTCTTTTGTTTTATTTGACATCCANGTACTGCAACAAGGTTCCACCCTGGGATGGAGGAACCCAAGTCTCAGGTT	714	NA	NA	MGA02	50965	51060	GGA01	162715605	162715911	Monomorphic
MGS3A001179	ss252440812	Set1	TTTTATTCCCTCGTCTGCACAGGTTGGCATGAATTGCCCCTACAGACTTNTGCTCCTTCAGCCTATAAAGATGCGGTAGAGAGGAGCAGTCAAAACAGAG	715	NA	NA	MGA26	428812	428912	GGA24	440698	440989	Monomorphic
MGS3A001465	ss252440836	Set1	CCTCCAAATGCTTGCACAGTTTCAAAATTAACTTTAAATATGTAGGCATNCCATTTGACTCTCAAATGTCTGAAATGACTTGCTTTCAGTCCTAGTTCCT	716	NA	NA	MGA01	83101839	83101939	GGA01	82689907	82690064	Monomorphic
MGS3A001505	ss252440838	Set1	CACGGATGGAGACCAAGCAGTGGAGGTGAGCACAGTGAGGCAGTGGGTGNTATGTTTCAGCAGTGGTGACAGTGGGTCACTTCTGCTGGTGCAGATACAA	717	NA	NA	MGA01	97485721	97485748	GGA09	8845891	8845998	Monomorphic
MGS3A001992	ss252440853	Set1	ATCAGTGCCCACCCCTTTTTTTCTCTTCTGGTTTANATTTAACTTTGAACAATGTGACCATGCAATTTCTTTGCACACTTTACTCC	718	NA	NA	MGA06	36014831	36014894	GGA02	35404533	35404839	Monomorphic
MGS3A002286	ss252440859	Set1	ATCAATTTGGCACAGTTTGTTGGTTTTNCTTTTTCTGTTTGGGACTTTTGGATGTGTTACTGGTGACTTGCCAAGAAA	719	NA	NA	MGA01	58214353	58214415	GGA01	59134796	59134910	Monomorphic
MGS3A002498	ss252440863	Set1	CAGACAAGTCGCTGGGGAGAGCTGATGGACCTCTGNAGGTCTGTTTTCCTTAGAAGCCTTCACAGACCA	720	NA	NA	MGA01	194048861	194048930	GGA01	191364321	191364384	Monomorphic
MGS3A002892	ss252440878	Set1	TAACTTCTTTTCCCTGACATCCCACTTAATGCTTGAGAAAANGAAGCAAAAGTCCTAACAACCAAACCTAAAGAGAATCTCAGCATATTACT	721	NA	NA	MGA02	65925276	65925368	GGA03	66432871	66433081	Monomorphic
MGS3A002986	ss252440881	Set1	TTTTTTTTTTCTCTGTTGTAGCTTCTGTTTCATTTGGNTGAAGTCAGTGTGAGCCTGTGACAAGTGTACGTTCCTCTAAGCAATCCCT	722	NA	NA	NA	NA	NA	GGA27	3398325	3398516	Monomorphic
MGS3A003078	ss252440884	Set1	AAATGCTCACATGACATTTGACCACAGNGAGGTTATACTGCATTCCCTCAAATGCCCTGGTCCTGTTTTGTTGGCTCT	723	NA	NA	MGA05	33530950	33531028	GGA05	34625143	34625365	Monomorphic
MGS3A003568	ss252440901	Set1	TTAAGAAATAGAATATTTTGGCAAAATCTTTGNAAGTTCTTGGGCAGAGAAACTTAAGGGCTCTCTCTAAAAGATTCTGGAGC	724	NA	NA	MGA03	77856361	77856444	GGA02	132025594	132025706	Monomorphic
MGS3A004432	ss252440942	Set1	CGTATCTAGTGAGTTCTAAAGGTGTTTGTCAGAGATTTTTGANGAACTATTGCTCTTCCTGTTCTTCATCCTTGACAATAATTCTTCACAAAT	725	NA	NA	MGA01	80050822	80050915	GGA02	130213695	130213787	Monomorphic
MGS3A004639	ss252440956	Set1	ATAATCTTTCTGAGATTTTTAGCCACTNATTAAGTCCTGACCACAATAGCATGTATTCTCAGATACAGAGTATGTATC	726	NA	NA	MGA01	138096153	138096231	GGA01	134543017	134543189	Monomorphic
MGS3A004995	ss252440969	Set1	CATTACTTTGCAGCTGGGTTGCTGCTGCTGTTCGCAGGGACTTGAGNAGAATTTCCAGGGGATTAATAGAAAAGCCAGGGCAGTTTTGTAGAGTAAA	727	NA	NA	MGA09	4739155	4739252	GGA04	5203693	5203814	Monomorphic
MGS3A004998	ss252440971	Set1	CAGCCCTACCTGTTTTCATTTGCTAACCTCTATACAGATACAAGAAGTANTACAGCAAAATATAATGGGATGCTTTATACTGCTGAACTAAATTACA	728	NA	NA	MGA02	100899333	100899430	GGA03	98912717	98913058	Monomorphic
MGS3A005019	ss252440972	Set1	TCACCTTATTCAGAATTAAAAGGAGAATTATTTCANTCTTACAAGGACTGCTCAACTAACAGGCTGCTAACCTTATTAACATTGC	729	NA	NA	MGA13	9957000	9957085	GGA11	10749045	10749131	Monomorphic
MGS3A005175	ss252440980	Set1	AACAGTTTGCCCATTGCCTATCAGTGCTGGGAAAGTATAGACAGGATATNTAGCCACCAAGGGGCATAGCTGGGACATCTCAGACATCAA	730	NA	NA	MGA01	193808497	193808587	GGA01	190027837	190027975	Monomorphic
MGS3A005216	ss252440982	Set1	TGATGAGGATGTAAGGGTACCTTTTTCTGCTAGCNCACCCACTGCAGCTGGGCCAGAAAGCATGCTGGAGCTTAGTACCCTGGGT	731	NA	NA	MGA04	17696208	17696293	GGA04	38212815	38212933	Monomorphic
MGS3A005565	ss252440994	Set1	CTTGTTTGGCAGGAGGAACAAGGCACAGAAGAAAGAAAGACTTCTGACANTAAGCAATGTGGACATTTGTTTGACGTTAAAATGGGTCAACACGT	732	NA	NA	MGA13	3765594	3765689	GGA11	3959391	3959497	Monomorphic
MGS3A005692	ss252440998	Set1	CAATCTTTGCTGCCATGCCATCGATATCCACCTCTGACATAAAACAGGANGCATTAGTTTCAGAGCAGCCCTCATA	733	NA	NA	MGA03	21028560	21028636	GGA02	60560181	60560294	Monomorphic
MGS3A005717	ss252440999	Set1	ATCAACAACTTATCTAGGGGAAGTTGAAACAAACTCATTTNAAAAAAAAAAAGGTTAAAAAAAAAGGCCCAAAATTTGTGCTCTGAAGATA	734	NA	NA	MGA02	56928319	56928359	GGA03	57114847	57114967	Monomorphic
MGS3A006003	ss252441013	Set1	GCTCTGTGCTTAATTTGTAAGGAAATGGTGTCAGTTTTCAAAGNTCATAACTTGAAAAGAAATCATATGCCAAAACATGCTGCCCAATTGGATG	735	NA	NA	NA	NA	NA	GGAZ	27772403	27772496	Monomorphic
MGS3A006146	ss252441018	Set1	ATGGAAACTTGTTCTGCTTATNCCTGGTTGTTTCACTGAAATGTTAACTGTAGGAACGCTCTCCCTTAGAAC	736	NA	NA	MGA12	8740345	8740417	GGA10	10188951	10189027	Monomorphic
MGS3A006482	ss252441033	Set1	TAACAAGCACCCATCTTCCCATACCCCAGGTGGGAAATACTAGTTTGTANCTGTTAGAAAGGGCCTGGGGACTAGGAGGACAA	737	NA	NA	MGAZ	80997911	80997993	GGAZ	74590775	74590846	Monomorphic
MGS3A007021	ss252441054	Set1	ACTGTAACAAGTGAGGCACGCAAGCTCTTGTTCATCACTGGCAAAANTGCACCACCACCAGAGGTACCTATGCTGAAAAATGGTGTTTAGTTGTTCG	738	NA	NA	MGA16	15200242	15200311	GGA14	14478390	14478471	Monomorphic
MGS3A007395	ss252441061	Set1	ATCTTCTCCTTTCCTTAAAAAATTTGCTTCANTAAGGCACATGATTGTAAAGTGACACTATAGTAAATACAG	739	NA	NA	MGA01	169892155	169892186	GGA03	32249227	32249287	Monomorphic
MGS3A007487	ss252441064	Set1	TTTTCTAGAAAGCTTCTGAAAATGACCGTGGTATGTNGGTTGCTCCAAAAGTAATGCCTCCTACTTAATCCC	740	NA	NA	MGA01	73593411	73593440	GGA03	56257700	56257763	Monomorphic
MGS3B000028	ss142462064	Set2	CAGGCAAAAATAGATTTCCCAAACCAAACATATTCAAATCAACGTGCATNTCTTCCATACGTGACAGATAGAAACTTCTCTTTTAATGCATACTTT	741	NA	NA	MGA03	5926020	5926116	GGA02	59314867	59315101	Monomorphic
MGS3B000432	ss142462788	Set2	CTGGCTATTGCAGGAAAAGTGTCTCCACACGTTTACAGTGATCTGAAATNCTTTCTGCTGTTTCCTCATTTTCATCATCGTGTGTAGGCTTAGGAATGGG	742	NA	NA	NA	NA	NA	GGA01	126002228	126002573	Monomorphic
MGS3B000440	ss142462868	Set2	GTTACTTGAGCAATTACCACGTCACTGGTGTGTCTCTATCTTCACATGANCGGAAGCAGTGTAGTAACAGAGCAGTGCTCAGGGCAGCCGCCCATCAGAG	743	NA	NA	MGA01	63943476	63943568	GGA01	131531693	131532314	Monomorphic
MGS3B000555	ss142463294	Set2	GATGGTCATAGTAAGAGGGTTATAGTCAACAGCTCTGTGTCCAGGTGGANGTCCAAAGTCACAAGCAGTGTCCCCCAGAGGCCCATCTTGGGACTGGTGC	744	NA	NA	MGA20	6292182	6292282	GGA18	8776230	8776705	Monomorphic
MGS3B000633	ss142463768	Set2	GGGTCCCACAGATGCTCACACAGGAACAGAAAGAACACCATATGCAGGTNTGTCAGGGCGTATTGAACCACTGTGAGGATGAAGGTAACAGTTTCCTGGA	745	NA	NA	MGA01	37389571	37389605	GGA02	113504444	113504875	Monomorphic
MGS3B000766	ss142464759	Set2	TTGATGAATGTCAATTAGTGCAATTTTTTTTTTCACATGGAGGAATTCANTTCCACACCTTTATTTCATATGCATTTCCATGTCAGATGCCATTTTGTCA	746	NA	NA	MGA01	16792730	16792788	GGA02	97247810	97248561	Monomorphic
MGS3B001224	ss142467892	Set2	ACAGAGCCCACGAGAACAGCAGCTGAAAGCTGTCCAAAGAGCGGTGCGTNCCAGGTTACCTCTGAGCTCCTTTAGGCACGGTTGGCAGCATGCGTACCTG	747	NA	NA	NA	NA	NA	GGA01	160760255	160760679	Monomorphic
MGS3B001281	ss142468042	Set2	TGTTTTCCTCTTCTTCTTTCATTCCCTTTGATATTCANTGTTCACGTGAATGTGCGTAACTGTGTTTGTGATTTTCATCTCCTGGACT	748	NA	NA	MGA02	105632590	105632676	GGA03	10255094	10255370	Monomorphic
MGS3B001282	ss142468043	Set2	AACACAAATAACAGTTCCACTTTCCTTTTTGCCCAGTTTCCAACTGAAANCCAAACTGAAAATCCAGCTTTGCTGGTGTTGAGGAGGAGGGTTCCAGCTG	749	NA	NA	MGA04	35585949	35586049	GGA04	39052231	39052368	Monomorphic
MGS3B001489	ss142468673	Set2	TTGAAACCTCATCTATGTTTTGCATGTACCACAAACAGCAGNCCCTCACATTAAAGAGATTGGACTGCTACTTCCCTGCCACTGAATTTAAG	750	NA	NA	MGA06	43091567	43091659	GGA02	112615890	112616013	Monomorphic
MGS3B001514	ss142468742	Set2	TATTCCCTCGTCTGCACAGGTTGGCATGAATTGCCCCTACAGACTTCTGNTCCTTCAGCCTATAAAGATGCGGTAGAGAGGAGCAGTCAAAACAGAGAAA	751	NA	NA	MGA26	428809	428909	GGA24	5959115	5959418	Monomorphic
MGS3B001584	ss142465583	Set2	CAAGAGGAAACAAATGAGAAAAATCCATGCANCCACTCCAAGGTTTCACTGTAAAAGGGATGAA	752	NA	NA	MGA03	3084129	3084193	GGA07	3628403	3628467	Monomorphic
MGS3B001588	ss142465591	Set2	CCCCCCGGCGCACATCACTCTGTGCGAGTTTTCTCTGTTCATTAAAACANGCAGCATCTTCCTGATTGACTTTTGGGTGCCAGCTGATGAAGCTTCGGCC	753	NA	NA	MGA25	4819092	4819192	GGA23	665777	665900	Monomorphic
MGS3B001643	ss142465799	Set2	AGTCTCACTTCCAATCTGCAGAATAGTGGCAATGTTTATAAGCTCCTACNTCCAAAGGAAGCCACAGGGTGAACGCTAA	754	NA	NA	MGA14	19941082	19941161	GGA12	822686	822809	Monomorphic
MGS3B001729	ss142466177	Set2	AACAAAGGAAAAATCATTCTCTCCCATNGAGCTGAATTCCTGACTTAACTTAAAGGCTCTG	755	NA	NA	MGA16	9758413	9758471	GGA14	9651564	9651620	Monomorphic
MGS3B001873	ss142467047	Set2	TTGCTATTAAGCTGAACAAAATTNATTCAGGTTAAATTTAACAGGCTTCCAA	756	NA	NA	NA	NA	NA	GGA01	47263727	47263778	Monomorphic
MGS3B001895	ss142465566	Set2	AGCCATTTCTCACTGAGTGATTTTTAATGTGAGAGGTTCTGGCCACAAANTGTAAAGATGAATTTGCTGTCCAGACTTGCTGAAGTTAAAAATAATTGTT	757	NA	NA	MGA16	15209651	15209751	GGA14	14469612	14469733	Monomorphic
MGS3B001921	ss142465969	Set2	AACCAAGTCTGGATTAAACTCAGTCCACAATAGCAAGGAAAAAAAAAAANAGTAATTACTGACAGTGGCTTGGTTAAGCTTAGGAAAGCTTAACAGAAAA	758	NA	NA	MGA01	21153715	21153753	GGA01	22200020	22200452	Monomorphic
MGS3B002075	ss142465458	Set2	TAAATAAAATTACCTTTTTGTTTGCTGTTCTGTGCTGTGAGGACCAGATNATAAGATGAATGCAAAGACTTTTCCTTTGCTAACACAGACCATGGGGCCA	759	NA	NA	MGA17	6215744	6215847	GGA15	6054593	6054751	Monomorphic
MGS3B002192	ss142468449	Set2	GACCCCTTTTCAATCCTTTCTTCTCAAAACAGACCATCCAGACACACCGNTGTATTTACATACCTGATTGCTGCATATGTGCCAAGCCGCCACTGTAACC	760	NA	NA	MGA22	12677411	12677511	GGA20	11719147	11719345	Monomorphic
MGS3B002241	ss142467662	Set2	CATTAACACTGCTGATTCAAACAATTGCAAATACTTCGATTTCTAAAAGNTGAATTTCTGCAAAGCCTGACAA	761	NA	NA	MGA08	33226010	33226083	GGA06	31853197	31853419	Monomorphic
MGS3B002261	ss142465388	Set2	TTCTGCATGCCTTTCTTTCAATAGAGATGTTCTTCTCTTAAGGGAAGGCNGTTTGTAGCACCCATCTCGGCATACAGATGTGCACTTCTAGGAGCTCGTT	762	NA	NA	MGA26	1203058	1203158	GGA24	1169530	1169891	Monomorphic
MGS3B002345	ss142460493	Set2	TTCCCGCTGGATGGTGTGTTGTAACACTGATAGCAGTGGGTCACCTCCANTGGTACAGATGTTTATGAGCACAGAATTCAGGCTTTTTTTCACCACTGGT	763	NA	NA	MGA02	41595052	41595130	GGA03	42507850	42508196	Monomorphic
MGS3B002378	ss142463785	Set2	ATTTACTCTTTTTCTTTCTCTCTGATTGTCTGTCTGTCTCCCTCATCTGNTCCTTTTAAATCTTAGCTCATCTTTAAATTTATGGAGCCAGCACACTTAT	764	NA	NA	MGA17	11857222	11857322	GGA15	11669093	11669270	Monomorphic
MGS3B002443	ss142460444	Set2	AGTCTGTAAGCGTATGTGGCATATGAGAGTGTGATTCGAAGAAGTAATTNCACAAAATATTCTGTTAATGCTTGCTTGCAACACCACAGCAGTCTTTAGA	765	NA	NA	MGA01	165101950	165102018	GGA03	75834516	75834894	Monomorphic
MGS3B002448	ss142460449	Set2	TAAATCAAATATAACGTGCCCCCAAGTAATGCATGTTTGANCACAGTGTGCAACAGGGACTTGCCCAAACACCCTACATTCAAG	766	NA	NA	MGAZ	80997593	80997678	GGAZ	11785	11869	Monomorphic
MGS3B002560	ss142460690	Set2	CCTCTGTCTGGTTCTCCAGNCTTTCTGCAAGGCCGCTGTTCAGAGGAAGGCCGCTCGGGTCAGCTTCTGG	767	NA	NA	MGA16	14089400	14089470	GGA14	1427816	1427952	Monomorphic
MGS3B002788	ss142461096	Set2	ATCCAAAAATTTCAAAGTGATTTGTCCNCATTAATCACATTTCAAAGCTGCCTTGTGAAATATCCGTGTAGGCTCCTT	768	NA	NA	MGA22	12676987	12677065	GGA20	11718727	11718921	Monomorphic
MGS3B002802	ss142461119	Set2	GATGCAGAGCAGTGTGAACTCCCCTCCTTTTAGTGCAGGCTGACCGCGTNCGGTACTGCAAGTGATGTCCTCTCCCTTGCTATTCC	769	NA	NA	MGA13	2039569	2039655	GGA11	925273	925436	Monomorphic
MGS3B002833	ss142461185	Set2	ACTACATATAACATTTTCATTCCTAAACTCACACATTAGTCAGGTTCTTNCTATTTGACTGCATGTTCTGGTAAGTTATCCAGTTCCCTACAAAGTCCCC	770	NA	NA	MGA13	6420367	6420444	GGA11	7004497	7004633	Monomorphic
MGS3B002835	ss142461189	Set2	GAAAATAAGGCTGTTATAACAACGCAGGATTTCACATGAAAAAACTGGGNGAAAAACGTCTCTAATCAACTCTACTGAATGGCACCAATGGTAAGGTGTC	771	NA	NA	MGA13	8811693	8811793	GGA11	9608476	9608701	Monomorphic
MGS3B002889	ss142461298	Set2	TACCCCTCTCTTTTTGCCTCCTGCCATGCAGCATTATTCAGAAGGAAGANAGGCTGCTGTGCCCACTCAGGGTGCCTTTAACTGGAGTGAGGAATCTGCT	772	NA	NA	MGA22	13678499	13678599	GGA20	12739390	12739606	Monomorphic
MGS3B003080	ss142468761	Set2	CACTTCCAAGAGCACAACATGGGTGGTCGGGGTCACATTTCCCCTCTTGNTGGAGAATAAAATCCAAACAACAGCCACAGAAAA	773	NA	NA	MGA13	17499332	17499416	GGA11	19424567	19424681	Monomorphic
MGS3B003186	ss142461821	Set2	TCACTGATAGCATCACTGTCCTCCCTACCTTGCTCATGTTAGCCCTCTCNCTTGTAGTCTGAGGTATGTGTCAAAGAATAAAGTACTGTCCTTTAGGCCA	774	NA	NA	MGA05	12238417	12238517	GGA05	13479427	13479603	Monomorphic
MGS3B003263	ss142461948	Set2	CTGCTTAATGGTCTCAGGATAAATGTGNAGGAACACAACATTATGAAAAGGGAAAAATTCCCA	775	NA	NA	MGA10	25875032	25875095	GGA08	25829794	25829856	Monomorphic
MGS3B003269	ss142461954	Set2	GGAATGGAAAACCAACAAAACAACAAAACATGACTAGATTAGTACGAGTNAATGCATGTGAAAGTCCTAGTTGTCCAAATAGCACATGTACTAACCTGCC	776	NA	NA	MGA05	24151923	24152023	GGA05	25593310	25593910	Monomorphic
MGS3B003271	ss142461956	Set2	CTGCTTAACCATATGCTTCTTTTCTGCAGCACCTTATGTAGGAATTATTNAGCATAAGGTGCCAGAATGCCAATATGTTTATCTTATTTGTGTTTTTTAG	777	NA	NA	MGA12	16538278	16538378	GGA10	18515948	18516116	Monomorphic
MGS3B003278	ss142462616	Set2	CAGTCCAGTAATTAGCAGAGAAATGCAATGAAGCTGAGGACTCCCCAGCNGAAGACTAGACTCAAAATGCCAATTCCTAGTTCTGAAAGTAAATAATATC	778	NA	NA	MGA05	48078672	48078772	GGA05	48424469	48424839	Monomorphic
MGS3A004591	ss252440953	Set1	AGGAGTTGAGAAAAACACACAGAGTGATTGAATGATGGGGCATGAGTGANTGAATGTGGGACATGAAAGCTT	779	NA	NA	MGA03	39326317	39326389	GGA02	92278988	92279214	Monomorphic
MGS3A005538	ss252440992	Set1	ACCTGTAGATGAGGGGCTCACGTGCACAATGATGCTTAGCNTTGGTAAATTGGACTTAAAAATTCACTAGTAACACCTAGAAAACACCAAT	780	NA	NA	MGA01	1982797	1982888	GGA01	1723989	1724106	Monomorphic
MGS3A000489	ss252440737	Set1	TGAATGTGATAGTCAAGATTCACAAAGGTAACAGCAGCAAATGGAATATNTAAAAAGATAAAGGAACCACATTCTGGCATTGTAGGTCCGTAGAATTTTA	781	NA	NA	MGA21	8428135	8428235	GGA19	8053092	8053240	Non_mandalian_Inheritance
MGS3A001005	ss252440791	Set1	CCATTTCAGGGCAGCCAGCTCTGTCTTGCACACCTGCTGATTTTGCTAGNCCTGAACAGAAAAAGAAATCAAACAACAGGCTTTGGTTTGAGGACACCCC	782	NA	NA	MGAZ	58215202	58215302	GGAZ	53894036	53894145	Non_mandalian_Inheritance
MGS3A001022	ss252440794	Set1	CAGTGAAGGTTTTTCAGCAGCTGCAGGCACATAACTTGGGAAGAAAACANTGTTTGTCTAGGAATATTGTGCACTGGTTGGTCACAGATGGGTATTGCTG	783	NA	NA	MGA06	31653092	31653192	GGA02	31180618	31181112	Non_mandalian_Inheritance
MGS3A003841	ss252440911	Set1	TGATGGAGGATAAAAAAAAAACCTCCATGAAAATNCATCCACAATTGCATGTCAGCAGGGAAAAACCATACCATACCAGCTCACC	784	NA	NA	MGA02	41077547	41077610	GGA03	42009407	42009477	Non_mandalian_Inheritance
MGS3A004106	ss252440924	Set1	TACCACAGTGGTCTTTTGGGACTGGGAAGAAGTAGGTCAGAGATACAGANGTACATAGATTTGAGCAGCAAAGA	785	NA	NA	MGA01	133100585	133100659	GGA01	128789486	128789562	Non_mandalian_Inheritance
MGS3A005291	ss252440984	Set1	TTTACACTCTGCTACCAGTGATTCTTNGAGATGCATCACCTTTTTCAAAGCCTTTTGTT	786	NA	NA	MGA03	7806321	7806380	GGA02	61666472	61666532	Non_mandalian_Inheritance
MGS3A005329	ss252440986	Set1	CCATGAACAAGGGCCTGCGTGCCACGCTCCTAAACATCTGTACCAGCNGAGGTGACACGCTATTACTCTTGCCACTGCTGAAAGGCACCACCCACACC	787	NA	NA	MGA05	39230096	39230194	GGA05	40124877	40124972	Non_mandalian_Inheritance
MGS3A005605	ss252440996	Set1	GCTCTTATGTTTTCTGAGCAGTGNGTGCAGGTTTGTCAGTTACTGGTAACAAAGGAAACATTTCAGAGTTATAA	788	NA	NA	MGA20	9381225	9381299	GGA18	5682739	5682844	Non_mandalian_Inheritance
MGS3A006450	ss252441031	Set1	ATTTGGTCTCCAGAAATGTTTGCAAGTGCTGATGAATGTCAGTAGGTGCNATTTGTTCCACATGAAGAAATCAACCCCTT	789	NA	NA	MGA03	85201649	85201720	GGA02	139950810	139950930	Non_mandalian_Inheritance
MGS3A006650	ss252441039	Set1	GCTAAATGATTCAAGCTTCAAAAATATNCCCATTTCCAGCATAAAATGTATCCT	790	NA	NA	MGA08	14035738	14035792	GGA06	13603240	13603293	Non_mandalian_Inheritance
MGS3B001197	ss142467837	Set2	CTTCTTGCATGGGATGGTTCCCAGGAAGGTCACAACAACTAACAGGAGANTTGTCTAGCAGTGAGAAGCTAGACACTTCAACTAGTCAATGAAATAAGCC	791	NA	NA	MGA08	36246692	36246792	GGA06	2244614	2244846	Non_mandalian_Inheritance
MGS3B001495	ss142468693	Set2	TCCACAGATTTCACACACACAAAGAAAGCACTCGGGGGGAAATCTAAGCNTGTAGTTCCTAAGCACCATCAGGTTAAAGAGGC	792	NA	NA	MGA16	4667293	4667376	GGA14	4408387	4408485	Non_mandalian_Inheritance
MGS3B003245	ss142461924	Set2	CTGCTCTGCAGACTGCAGAAACCATTCTTTGAACACTACAAGTTTAGGGNGTTTGGCCAAGCACCCCTCATGTGACACCTTTAAAAAGTCCCACCTGCTC	793	NA	NA	MGA25	2943259	2943359	GGA23	3456429	3456628	Non_mandalian_Inheritance
MGS3A000226	ss252440709	Set1	GCCCAGCTCCACAACACTGAGTCAGTTCACATAAAGCTGTTAGCATAGCNATCAGATGGCTTTGCTATCTGGTCCTGGAATTGGATAGTCCCAGGAACTC	794	NA	NA	MGA01	202962365	202962465	GGA01	199994193	199994451	Not_mapped
MGS3A000291	ss252440717	Set1	CTCTGGATGATGGGCAGGTGTAGGGCCATCTTTACAGGTGTTCTCCTTTNGTGTTCAAAGCCTCAGGCCAACAGTAAGTTTTAAAATAAACAATAAATCC	795	NA	NA	MGA11	4792282	4792382	GGA09	6335062	6335299	Not_mapped
MGS3A001335	ss252440825	Set1	GGATGGTCCACATCTCTCCTGTACTGAGGAGTTCTTGATAAAGACATCCNTGACTACAGGGGCTTTGCTCTGTGCTGACAGGAGGTCTCTAATGACTGCT	796	NA	NA	MGA23	6002662	6002757	GGA21	5947705	5947923	Not_mapped
MGS3A001364	ss252440830	Set1	GCCCAGGATGTGTGCATCTCTGTCACTTGGTTCATCTTTTCCTGACACTNTTAAAGAACAAAACATAAAACTGCTGACCAATAATTTGAACGCAGTGTAA	797	NA	NA	MGA28	3687405	3687505	GGA26	3500234	3500864	Not_mapped
MGS3A003775	ss252440909	Set1	AGCAACTCCTGCTCCCCCTCCACCTGTTGGGGCTCATCTGATTGCACNGGGTGCTTGAAACCATGATGGGAGCTGCAGAACCATGAGGGCCACGAGGG	798	NA	NA	NA	NA	NA	GGA25	1905093	1905201	Not_mapped
MGS3A004666	ss252440958	Set1	TTTTTTACCACGATGGAATGTTTTCNGGAGTATTTGCTGAATACACAGGATGATTTGCTGCTAAGAGCGGTGGCAA	799	NA	NA	MGA01	28173011	28173080	GGA01	29196804	29197129	Not_mapped
MGS3A004863	ss252440965	Set1	TTTGTGCATTTTCATTAGAAAANTGTTTGATTCCAGCCTCCAAGGCTTGCCACCGTTAACTACCATGTTAGCA	800	NA	NA	MGA01	27736790	27736863	GGA01	28762772	28762883	Not_mapped
MGS3A005144	ss252440979	Set1	TTTTTGGAGTTTGACCTGAAAACAGCAGAAACGAGNTCGGCTCTCCCCACCCTGTATGCTCGGCCCAGCCCATGAGTC	801	NA	NA	MGA21	1045	1123	GGA19	357430	357639	Not_mapped
MGS3A005901	ss252441005	Set1	AGCTCAGGACTGGAGGAGAAGAAGGGCAGAAGCAATTGATTAANGCAAAGTTTATCTATCTATTAAAGCAAAATTCCTCCTACCTCCGCCCTGG	802	NA	NA	MGA25	4940487	4940581	GGA23	5501935	5502045	Not_mapped
MGS3A005948	ss252441008	Set1	TGCAGACAGAGTTCACCTGAGGAAACTTNGCTTCCCAGCTGTGGATAGAAAGAGTTGAGATGCCACAGAGCTGGAAGCA	803	NA	NA	NA	NA	NA	GGA27	1750492	1750566	Not_mapped
MGS3A006742	ss252441044	Set1	ATAGAGTCCAGAAAATATACCGAAAATNAGAATTCTTACCTGCTCTTCTCTGCT	804	NA	NA	NA	NA	NA	GGA28	2890026	2890078	Not_mapped
MGS3A006840	ss252441047	Set1	CTGCCTCTTTGCTGCTGGGATTTTNTTTCAAGAAAAGTGAGGGAAAACAGCCTGGTGGGGTGGGAGCCTTCTCTT	805	NA	NA	NA	NA	NA	GGA25	789700	789784	Not_mapped
MGS3A007560	ss252441067	Set1	CTAGGTTCAGGAGACAGGAGGAAAGGCNGAGAGTAAAGTTTGCTCAGACCAGAGAGGAAGACAGAAGGAAG	806	NA	NA	NA	NA	NA	GGA01	164013	164084	Not_mapped
MGS3B000290	ss142462519	Set2	AATCCACTAAAACTGTTGGTTTCATTCTCTGAAAGTAACCACGGAGAAGNGATAAAGCTGTTGAGCTGACACTTAGCTGACGCCTGATACTCACCATTAA	807	NA	NA	MGA09	587015	587115	GGA27	3091152	3091333	Not_Mapped
MGS3B000296	ss142462540	Set2	AGACAAAGGACTACAGCGAATGTGTTTCATGGATTGTTATAAACACACCNTTGTGTTTCAGCAACCAAGAACCACACTGG	808	NA	NA	MGAZ	419935	420015	GGAZ	375644	375905	Not_Mapped
MGS3B000982	ss142467291	Set2	CTACACCTGGCTTAACTTGACCCAGNAGCTTCAGTCAAAAGCTACCACATTGTTGGTACACAGTTAGCTACTCACC	809	NA	NA	NA	NA	NA	GGA01	148548204	148548283	Not_Mapped
MGS3B001088	ss142467532	Set2	ACACTTGGCAAGACACAGGACAAGTTGCACAAATGTAGCATCACAACTANAGGAAAAGCCTCCTATGGGAAAGCTTGCATTTTACAGAAGGAAGATTGAT	810	NA	NA	MGA22	10320461	10320561	GGA20	9391033	9391446	Not_Mapped
MGS3B001102	ss142467563	Set2	CCCTGCACAAACTTCATTTGTTGTCTCAGCATCTCACTTCTCTCTCTCANGGGTAAAAATGTTGCAACTCAGGTTAACAACAAGTTCACTCTGAGATGCA	811	NA	NA	MGA28	602523	602623	GGA26	4531421	4531720	Not_Mapped
MGS3B001258	ss142467995	Set2	ATGAATGCATTATTTAGCAACTTCACCAATGCATTGCTGAATATTTCATNGGGTTTGTTTTTACAACCGTTTCTGTTCATGCTAAAAGGAAGCATCACTA	812	NA	NA	MGA07	17839112	17839212	GGA06	33273696	33273962	Not_Mapped
MGS3B001295	ss142468073	Set2	TATGGACACACAGAGGCATAGATGCATAGGTACANGGGAACAAGGATGCACAGCTATCTGTCTAGAGGGGTGTAGGAGTGCACAG	813	NA	NA	MGA25	3032446	3032531	GGA23	2517207	2517332	Not_Mapped
MGS3B001297	ss142468076	Set2	AAGTGTAGTGATTTGAATTTTACTGTTCTGGATGTTCAGAAGACTTGAGNAAGGACACAAGATTGGCACTTCTCCTAGTCATGCA	814	NA	NA	MGA04	1305858	1305943	GGA04	21958853	21958951	Not_Mapped
MGS3B001298	ss142468077	Set2	AGAATATTACTCACAGAAGGATAATAGCAAGGGCATAAATTAAAGANGAAAACATTTTGCCATCCAGAACCTTAGAAAATAACCACTGGAGAGGAAC	815	NA	NA	MGA28	2172781	2172878	GGA26	2009845	2009986	Not_Mapped
MGS3B001402	ss142468406	Set2	CCTCTTCCCCAATAAATGTGCACAATTTCCCCTTCTTCACCTAGACAGANCTGTCATGTAGTTCAGACAACCTGAAAAACAACTCTCCCACTCAGAACTT	816	NA	NA	NA	NA	NA	GGA27	1467099	1467272	Not_Mapped
MGS3B001523	ss142465394	Set2	AATTTTAAAACAGAATGAACAAAGAAACATTTATTTCTCAGTCNGCCCTTGTTACATGACTGAGCGTGCTTTCCTGCAGACAAATTGCTCCTAC	817	NA	NA	MGAZ	55581153	55581247	GGAZ	22985135	22985264	Not_Mapped
MGS3B001533	ss142465421	Set2	TGACAACGGCCACTCAGAACCTTCTGAGNGTTAAACCCAAAGAGTAACACAGCATATAGATGTGCAATATCAAATTAAT	818	NA	NA	MGA08	37158402	37158481	GGA06	1340441	1340527	Not_Mapped
MGS3B001545	ss142465445	Set2	TCGATGGGTTATGGGCCGTGCTGCTGGAGAGGGAGCAATCCCATACNATAGAGACACTTAAAAAAATACATGATTATCAACATTGGCATTAACCACA	819	NA	NA	MGA22	12784354	12784413	GGA20	2185730	2185845	Not_Mapped
MGS3B001591	ss142465597	Set2	ATTTAACTCATACTACCAGTAAAAGACTGGTGAAAAGCCNTCCAAACTTTGTTACTGACAATAAATTACTGGAAAAAAAGAATAAAGTAA	820	NA	NA	MGA01	110623451	110623522	GGA01	91367664	91367783	Not_Mapped
MGS3B001634	ss142465758	Set2	GCAGGCCAATGTCTACTAATTGCAGAGCAAATCAACCTTCTTCAGAACANATGTTGCTACTATTAAGTATGCAAATATGTTATTAT	821	NA	NA	MGA17	12841411	12841496	GGA15	12695583	12695686	Not_Mapped
MGS3B001662	ss142465880	Set2	GAGAAAACCAAAACTAGAAACANCAGCATGTTAGCAACACTGTTTTCCACCTAAGTGAAAAACATGGCATCGT	822	NA	NA	MGA01	183618662	183618735	GGAZ	39934248	39934336	Not_Mapped
MGS3B001681	ss142465949	Set2	TTGTATGAAGTTATATAAAACATCTTTGTTCTGTCTCTGAGATTAGTCTNATTTTTAAACTGCTTGGTGCCTTTCTGAACTTTGCATTGATTTGAATCCA	823	NA	NA	MGA02	41435237	41435337	GGA03	71299945	71300053	Not_Mapped
MGS3B001795	ss142466498	Set2	TGACGAAGGCCCCATTTTTGCTAGTTTTATCGCAACTGACAGANCTAGAGAGGTTGTTAAAATGACACATAGCAGG	824	NA	NA	MGA06	46388286	46388362	GGA02	45444885	45444961	Not_Mapped
MGS3B001842	ss142466795	Set2	AGGAATTTCCACTACAGTGGTGAAACTNCATTTGTCTATTTCTTGTAGACCCTGGA	825	NA	NA	NA	NA	NA	GGA08	2237308	2237364	Not_Mapped
MGS3B001845	ss142466808	Set2	TCAGATTTTACTTATTCTATGTGAATTGTTTNTGTGTGGAAGATTTTGAAAAAGGCATTTACACAGTTTGTTAATAGCACT	826	NA	NA	MGAZ	49971440	49971521	GGAZ	46542028	46542097	Not_Mapped
MGS3B001952	ss142466333	Set2	ATTCTTCTGATAGCAAGGTGGAGTGGGAAAGAGAAAAACCTTGATGCCANATGAGCACTGTTCAGCAACTGTGGTATCAGCATAATTTTAGCAAAAAATA	827	NA	NA	MGA01	93914254	93914354	GGA01	92929222	92929346	Not_Mapped
MGS3B001980	ss142466752	Set2	TTTATCATTGAGCAATACAGAAAATTTGGCAAAATTTCTGTCATGAAGGNCTACAAATGGCAATTACCACTGATAATCTTTACAAAGCTTTATTGTCAGT	828	NA	NA	MGA01	157288955	157289055	GGA01	155864163	155864330	Not_Mapped
MGS3B002031	ss142468099	Set2	CCTTGCACTGGTCAGTGAGGTTGCAATTTGTTGAGATGCATACAAGAAGNCATGTGCTTTGAAAATCATTGTGGCT	829	NA	NA	NA	NA	NA	GGA03	24516343	24516505	Not_Mapped
MGS3B002048	ss142468326	Set2	TACATGAGGAGATATTTGCTTAGCAACAACTCTGGGTGAATCACAGAATNATTTAAGCTTGAAGGAACATCTGGAAGTTCTCTCATCCAACCCTTGCTCA	830	NA	NA	MGA02	81184832	81184932	GGA03	80432558	80432704	Not_Mapped
MGS3B002223	ss142467826	Set2	GAAATGGAGACGTGTTTACTCTTTTATGGGTCTTCATATCACATCCTTANTGAAACAACACCAGACAATATTCACAACTGTTAACAAAAAGCTTAAAAAC	831	NA	NA	MGAZ	24370168	24370268	GGAZ	21756696	21757115	Not_Mapped
MGS3B003247	ss142461926	Set2	ACCCTGATGTTTTAAGTAGTTGAGAATGAGTCATTTTAATANGTGGGTTAGTATTTATGCATGAGGGTGGTCA	832	NA	NA	MGAZ	54532013	54532086	GGAZ	50671335	50671405	Not_Mapped
MGS3A000471	ss252440736	Set1	TGGGCTTCGTCAGGTAACGCTAGTCTGTCCTTGGGTCTTCTTGTTGCTGNTGTTTTGCGTTTTAGTGGTAATATAGTCTTTATTTTAGGAGTTGAGCTCT	833	NA	NA	MGA10	9827575	9827675	GGA08	1435229	1435573	uninformative
MGS3A000648	ss252440751	Set1	CGCTTTCTGTGCACTGCAGTGTTTATGCATAGGAGAGTGAGGTATCACANGTTTCAGAGAGATGCAGGTAACAAATTGTTCAAAATTCAGACTTGTTAAC	834	NA	NA	MGA01	186792072	186792172	GGA01	183526588	183527270	Uninformative
MGS3A000868	ss252440772	Set1	TGCTTCGGAGCAGAGTTCTGCATTAACTGTTTCGAGCTCTGGATTCTTTNTCCTTTTGGAAAGTTAATGGGCAAAAGAGGTCTGTAAAGCAGGTATATCG	835	NA	NA	MGA06	27853098	27853198	GGA02	9748142	9748307	Uninformative
MGS3A001062	ss252440799	Set1	ATCGCTGTCGTACTCCTGGGCTGGGCCGTTCAGCTCTCCATCCACATACNTGCCGTGAAGCACCACTCCATCCTCGTACGTGTAGATTCCCTGGCCCTGC	836	NA	NA	MGA04	9737659	9737759	GGA04	30470715	30471026	Uninformative
MGS3A006472	ss252441032	Set1	TACTAAAGAGAAAAGGTGTGGATGTTAGACACACAGTAGGCCATANAGAAGTAAATATCTGAATGACTGGTTCATCCATGCAGTAATATGGTTTTG	837	NA	NA	MGA13	14544350	14544446	GGA11	15979721	15979819	Uninformative
MGS3B000470	ss142462968	Set2	ATGAGTCAGAGCAGCAGGGAGCAATTGCACACCTGTAGCCAAAGAGTCANAGAACATGACCAGAAGTGTGTTGGAGAGGTTGGTGCAGGAGATGGGACGG	838	NA	NA	MGA22	8448775	8448875	GGA20	7675660	7676156	Uninformative
MGS3B000544	ss142463260	Set2	GTAAAGAAGCTGGGTGCGATTCTGGTCAGAATAAAAACGACACAAGAAANGAACTGGGTCTTCTACATTGTTTGACACCGTCCAAACCCAAGCTCTTTCC	839	NA	NA	MGA04	9736799	9736899	GGA04	30469861	30470685	Uninformative
MGS3B000962	ss142467204	Set2	TAGAGCTGAAAACCTGACTTATTTCCTGAGCCAAATCAGCTCCCTAAAANTACACATCCTCTGTAGATTTGCACATTAATTTGTAACTAGGTGAAAT	840	NA	NA	MGA01	27078744	27078841	GGA01	28123790	28123903	Uninformative
MGS3B001581	ss142465577	Set2	TATGAAGTAAAAAGATTTTGATGTTTGCATCTCTCTCAGTACTCCACAGNTAAGTATGAGAGTAGCACACACCACTGCAGATATTGAGGTAACCTTATTC	841	NA	NA	MGA03	81441626	81441726	GGA02	18574439	18574626	Uninformative
MGS3B001626	ss142465735	Set2	AACATGATATTTCTGGGCCATATCCAGCAATAANGGTTTTGCACAACTAAACCTCCTATCCAATCTAGGTAAGGTTTTTTTAGC	842	NA	NA	MGA01	194317683	194317757	GGA01	10385232	10385344	Uninformative
MGS3B001826	ss142466707	Set2	GCATGTCAACATATTTAACAAACTCTANTGACTAAAGCCTTGCAACTGCTCCTGATGTGATG	843	NA	NA	NA	NA	NA	GGAZ	73273288	73273350	Uninformative
MGS3B002441	ss142460440	Set2	TTGTAGACCTTAGGAATTGGGATGTGCTCAGAACTATTGAAAAGTCACANTGACAGCTGCTGGGCTACAGATTTCAAGCCCGTAACTGCAGTGGACTTTT	844	NA	NA	MGA04	9740352	9740452	GGA04	63756519	63756853	Uninformative
MGS3B002510	ss142460586	Set2	AAAAGCCAGGTCGGAACAAGGTTGTTNAATAACACTGTGTAATTTCCTGAGGATGCTGAGGGCTGGGAGGAAGGAGC	845	NA	NA	MGA15	2062931	2063005	GGA13	2466452	2466520	Uninformative
MGS3B002751	ss142461016	Set2	TTTCCAGTGTTGGAGAATGTATGGAAACAGGTACAAGAGTGGTTAAAACNTTAGCTCAGTGTGCATCAGAAATGGTGA	846	NA	NA	MGAZ	7546350	7546428	GGAZ	6885077	6885260	Uninformative
